# Supplementary material for: Different dimerisation mode for TLR4 upon endosomal acidification?
Source: Trends Biochem Sci. 2012 Mar;37(3):92–8. doi: 10.1016/j.tibs.2011.11.003 (PMC3323831; doi:10.1016/j.tibs.2011.11.003)
Supplement: Supplementary file 2 [file mmc2.zip]

Archive with 1 entries (1 files):
- mmc2.pdb
