# Supplementary material for: Different dimerisation mode for TLR4 upon endosomal acidification?
Source: Trends Biochem Sci. 2012 Mar;37(3):92–8. doi: 10.1016/j.tibs.2011.11.003 (PMC3323831; doi:10.1016/j.tibs.2011.11.003)
Supplement: Supplementary file 2 [file mmc2.zip › mmc2.pdb]

HEADER Coordinates of the hypothetical TLR4-MD-2-LPS model 
HEADER extracted from the 3FXI crystal structure
HEADER based on the TLR3-double stranded RNA crystal structure (3CIY)
HEADER could benefit from energy minimisation
HEADER Disclaimer - use at your own risk
HETATM    1  O   HOH A   1       0.656   6.599  34.158  1.00 41.22           O  
ATOM      2  N   GLU A  27      14.087  53.075  27.730  1.00116.72           N  
ATOM      3  CA  GLU A  27      12.929  52.246  27.272  1.00116.02           C  
ATOM      4  C   GLU A  27      13.400  50.922  26.675  1.00114.77           C  
ATOM      5  O   GLU A  27      13.020  50.585  25.553  1.00114.91           O  
ATOM      6  CB  GLU A  27      12.117  52.988  26.201  1.00116.16           C  
ATOM      7  CG  GLU A  27      11.690  54.396  26.561  1.00116.64           C  
ATOM      8  CD  GLU A  27      11.069  55.107  25.384  1.00117.36           C  
ATOM      9  OE1 GLU A  27      10.051  54.601  24.864  1.00117.01           O  
ATOM     10  OE2 GLU A  27      11.602  56.161  24.976  1.00117.72           O1-
ATOM     11  N   PRO A  28      14.231  50.153  27.402  1.00113.02           N  
ATOM     12  CA  PRO A  28      14.649  48.894  26.781  1.00111.52           C  
ATOM     13  C   PRO A  28      13.438  47.985  26.563  1.00110.23           C  
ATOM     14  O   PRO A  28      13.564  46.885  26.032  1.00110.05           O  
ATOM     15  CB  PRO A  28      15.671  48.336  27.782  1.00111.00           C  
ATOM     16  CG  PRO A  28      15.205  48.873  29.085  1.00111.38           C  
ATOM     17  CD  PRO A  28      14.797  50.291  28.756  1.00112.40           C  
ATOM     18  N   CYS A  29      12.266  48.477  26.964  1.00109.12           N  
ATOM     19  CA  CYS A  29      11.004  47.752  26.831  1.00108.16           C  
ATOM     20  C   CYS A  29      10.660  47.506  25.370  1.00107.41           C  
ATOM     21  O   CYS A  29      11.312  48.040  24.469  1.00107.26           O  
ATOM     22  CB  CYS A  29       9.847  48.549  27.452  1.00108.18           C  
ATOM     23  SG  CYS A  29       9.943  48.968  29.228  1.00109.07           S  
ATOM     24  N   VAL A  30       9.621  46.703  25.144  1.00106.14           N  
ATOM     25  CA  VAL A  30       9.152  46.400  23.799  1.00104.49           C  
ATOM     26  C   VAL A  30       7.771  47.013  23.670  1.00104.66           C  
ATOM     27  O   VAL A  30       6.881  46.720  24.462  1.00104.45           O  
ATOM     28  CB  VAL A  30       9.048  44.884  23.546  1.00103.08           C  
ATOM     29  CG1 VAL A  30       8.466  44.636  22.176  1.00102.33           C  
ATOM     30  CG2 VAL A  30      10.412  44.238  23.647  1.00102.37           C  
ATOM     31  N   GLU A  31       7.611  47.881  22.682  1.00105.13           N  
ATOM     32  CA  GLU A  31       6.347  48.565  22.429  1.00105.72           C  
ATOM     33  C   GLU A  31       5.514  47.709  21.473  1.00106.01           C  
ATOM     34  O   GLU A  31       5.703  47.769  20.260  1.00106.78           O  
ATOM     35  CB  GLU A  31       6.644  49.939  21.808  1.00106.23           C  
ATOM     36  CG  GLU A  31       5.440  50.771  21.385  1.00107.20           C  
ATOM     37  CD  GLU A  31       5.843  52.006  20.580  1.00107.21           C  
ATOM     38  OE1 GLU A  31       6.618  52.835  21.106  1.00106.22           O  
ATOM     39  OE2 GLU A  31       5.389  52.141  19.420  1.00107.18           O1-
ATOM     40  N   VAL A  32       4.598  46.910  22.016  1.00106.15           N  
ATOM     41  CA  VAL A  32       3.762  46.037  21.187  1.00105.62           C  
ATOM     42  C   VAL A  32       2.687  46.814  20.432  1.00105.97           C  
ATOM     43  O   VAL A  32       2.541  46.669  19.221  1.00106.63           O  
ATOM     44  CB  VAL A  32       3.083  44.942  22.031  1.00104.66           C  
ATOM     45  CG1 VAL A  32       2.330  43.996  21.123  1.00104.14           C  
ATOM     46  CG2 VAL A  32       4.125  44.185  22.840  1.00103.42           C  
ATOM     47  N   VAL A  33       1.926  47.625  21.159  1.00105.71           N  
ATOM     48  CA  VAL A  33       0.882  48.445  20.559  1.00105.62           C  
ATOM     49  C   VAL A  33       1.145  49.867  21.038  1.00106.99           C  
ATOM     50  O   VAL A  33       0.826  50.213  22.177  1.00107.18           O  
ATOM     51  CB  VAL A  33      -0.507  48.016  21.032  1.00104.32           C  
ATOM     52  CG1 VAL A  33      -1.568  48.729  20.224  1.00103.31           C  
ATOM     53  CG2 VAL A  33      -0.649  46.516  20.909  1.00103.87           C  
ATOM     54  N   PRO A  34       1.719  50.719  20.170  1.00107.87           N  
ATOM     55  CA  PRO A  34       2.016  52.103  20.553  1.00107.66           C  
ATOM     56  C   PRO A  34       0.929  52.798  21.366  1.00108.07           C  
ATOM     57  O   PRO A  34      -0.263  52.636  21.105  1.00107.55           O  
ATOM     58  CB  PRO A  34       2.298  52.786  19.209  1.00107.56           C  
ATOM     59  CG  PRO A  34       1.553  51.946  18.215  1.00108.09           C  
ATOM     60  CD  PRO A  34       1.840  50.550  18.711  1.00108.22           C  
ATOM     61  N   ASN A  35       1.363  53.566  22.361  1.00109.23           N  
ATOM     62  CA  ASN A  35       0.465  54.305  23.249  1.00110.45           C  
ATOM     63  C   ASN A  35      -0.536  53.376  23.970  1.00109.16           C  
ATOM     64  O   ASN A  35      -1.389  53.852  24.713  1.00108.65           O  
ATOM     65  CB  ASN A  35      -0.295  55.423  22.465  1.00113.58           C  
ATOM     66  CG  ASN A  35       0.528  56.739  22.310  1.00117.59           C  
ATOM     67  ND2 ASN A  35       0.228  57.563  21.293  1.00122.09           N  
ATOM     68  OD1 ASN A  35       1.405  57.012  23.136  1.00117.54           O  
ATOM     69  N   ILE A  36      -0.416  52.058  23.784  1.00107.76           N  
ATOM     70  CA  ILE A  36      -1.361  51.121  24.410  1.00106.41           C  
ATOM     71  C   ILE A  36      -0.820  49.906  25.198  1.00105.49           C  
ATOM     72  O   ILE A  36      -1.218  49.700  26.348  1.00105.28           O  
ATOM     73  CB  ILE A  36      -2.358  50.568  23.362  1.00106.65           C  
ATOM     74  CG1 ILE A  36      -2.946  51.708  22.526  1.00106.94           C  
ATOM     75  CG2 ILE A  36      -3.485  49.825  24.066  1.00106.77           C  
ATOM     76  CD1 ILE A  36      -3.866  52.633  23.292  1.00106.85           C  
ATOM     77  N   THR A  37       0.054  49.095  24.592  1.00104.43           N  
ATOM     78  CA  THR A  37       0.601  47.897  25.264  1.00102.98           C  
ATOM     79  C   THR A  37       2.133  47.743  25.248  1.00102.37           C  
ATOM     80  O   THR A  37       2.750  47.697  24.184  1.00101.20           O  
ATOM     81  CB  THR A  37       0.011  46.598  24.659  1.00102.72           C  
ATOM     82  CG2 THR A  37       0.486  45.383  25.441  1.00101.76           C  
ATOM     83  OG1 THR A  37      -1.419  46.648  24.702  1.00102.29           O  
ATOM     84  N   TYR A  38       2.733  47.638  26.435  1.00102.56           N  
ATOM     85  CA  TYR A  38       4.186  47.483  26.582  1.00102.75           C  
ATOM     86  C   TYR A  38       4.578  46.260  27.417  1.00102.51           C  
ATOM     87  O   TYR A  38       3.995  46.008  28.475  1.00102.00           O  
ATOM     88  CB  TYR A  38       4.807  48.744  27.221  1.00102.87           C  
ATOM     89  CG  TYR A  38       4.596  50.012  26.416  1.00103.50           C  
ATOM     90  CD1 TYR A  38       3.407  50.740  26.519  1.00103.60           C  
ATOM     91  CD2 TYR A  38       5.544  50.433  25.479  1.00103.60           C  
ATOM     92  CE1 TYR A  38       3.164  51.841  25.705  1.00103.70           C  
ATOM     93  CE2 TYR A  38       5.309  51.533  24.660  1.00103.32           C  
ATOM     94  CZ  TYR A  38       4.116  52.228  24.776  1.00103.87           C  
ATOM     95  OH  TYR A  38       3.852  53.284  23.936  1.00104.67           O  
ATOM     96  N   GLN A  39       5.572  45.512  26.938  1.00102.35           N  
ATOM     97  CA  GLN A  39       6.057  44.327  27.641  1.00102.12           C  
ATOM     98  C   GLN A  39       7.510  44.495  28.062  1.00101.21           C  
ATOM     99  O   GLN A  39       8.418  44.241  27.274  1.00100.08           O  
ATOM    100  CB  GLN A  39       5.940  43.077  26.764  1.00102.76           C  
ATOM    101  CG  GLN A  39       6.467  41.820  27.446  1.00105.10           C  
ATOM    102  CD  GLN A  39       6.234  40.559  26.635  1.00107.06           C  
ATOM    103  NE2 GLN A  39       5.442  39.639  27.181  1.00107.74           N  
ATOM    104  OE1 GLN A  39       6.760  40.413  25.530  1.00107.42           O  
ATOM    105  N   CYS A  40       7.723  44.926  29.302  1.00100.72           N  
ATOM    106  CA  CYS A  40       9.070  45.123  29.826  1.00100.86           C  
ATOM    107  C   CYS A  40       9.431  43.900  30.651  1.00 98.49           C  
ATOM    108  O   CYS A  40       9.747  44.011  31.833  1.00 98.31           O  
ATOM    109  CB  CYS A  40       9.132  46.365  30.726  1.00103.83           C  
ATOM    110  SG  CYS A  40       8.410  47.924  30.093  1.00108.58           S  
ATOM    111  N   MET A  41       9.393  42.734  30.017  1.00 96.37           N  
ATOM    112  CA  MET A  41       9.668  41.479  30.702  1.00 93.72           C  
ATOM    113  C   MET A  41      11.131  41.084  30.764  1.00 91.82           C  
ATOM    114  O   MET A  41      11.825  41.086  29.759  1.00 91.46           O  
ATOM    115  CB  MET A  41       8.863  40.347  30.046  1.00 93.84           C  
ATOM    116  CG  MET A  41       8.853  39.029  30.820  1.00 92.99           C  
ATOM    117  SD  MET A  41       8.064  37.703  29.888  1.00 91.06           S  
ATOM    118  CE  MET A  41       9.512  36.854  29.211  1.00 90.62           C  
ATOM    119  N   GLU A  42      11.579  40.739  31.964  1.00 90.85           N  
ATOM    120  CA  GLU A  42      12.942  40.294  32.210  1.00 90.30           C  
ATOM    121  C   GLU A  42      14.016  41.211  31.637  1.00 90.35           C  
ATOM    122  O   GLU A  42      14.754  40.826  30.728  1.00 90.04           O  
ATOM    123  CB  GLU A  42      13.103  38.880  31.659  1.00 89.91           C  
ATOM    124  CG  GLU A  42      14.044  38.006  32.459  1.00 90.37           C  
ATOM    125  CD  GLU A  42      13.873  36.530  32.152  1.00 90.72           C  
ATOM    126  OE1 GLU A  42      14.634  35.711  32.707  1.00 90.43           O  
ATOM    127  OE2 GLU A  42      12.970  36.193  31.356  1.00 91.10           O1-
ATOM    128  N   LEU A  43      14.103  42.422  32.188  1.00 90.14           N  
ATOM    129  CA  LEU A  43      15.075  43.418  31.748  1.00 89.16           C  
ATOM    130  C   LEU A  43      15.793  44.021  32.944  1.00 90.23           C  
ATOM    131  O   LEU A  43      16.241  45.168  32.897  1.00 91.04           O  
ATOM    132  CB  LEU A  43      14.375  44.527  30.971  1.00 87.04           C  
ATOM    133  CG  LEU A  43      13.585  44.049  29.756  1.00 86.05           C  
ATOM    134  CD1 LEU A  43      12.722  45.170  29.232  1.00 85.80           C  
ATOM    135  CD2 LEU A  43      14.536  43.551  28.691  1.00 85.21           C  
ATOM    136  N   ASN A  44      15.894  43.237  34.014  1.00 90.84           N  
ATOM    137  CA  ASN A  44      16.560  43.658  35.244  1.00 91.39           C  
ATOM    138  C   ASN A  44      16.059  44.954  35.859  1.00 91.14           C  
ATOM    139  O   ASN A  44      16.849  45.739  36.371  1.00 90.63           O  
ATOM    140  CB  ASN A  44      18.068  43.781  35.027  1.00 91.34           C  
ATOM    141  CG  ASN A  44      18.808  42.516  35.375  1.00 91.24           C  
ATOM    142  ND2 ASN A  44      19.188  42.388  36.644  1.00 91.02           N  
ATOM    143  OD1 ASN A  44      19.031  41.655  34.520  1.00 91.26           O  
ATOM    144  N   PHE A  45      14.756  45.188  35.809  1.00 91.77           N  
ATOM    145  CA  PHE A  45      14.208  46.391  36.410  1.00 93.35           C  
ATOM    146  C   PHE A  45      14.088  46.196  37.929  1.00 94.62           C  
ATOM    147  O   PHE A  45      13.440  45.251  38.393  1.00 94.41           O  
ATOM    148  CB  PHE A  45      12.828  46.714  35.816  1.00 92.60           C  
ATOM    149  CG  PHE A  45      12.873  47.367  34.456  1.00 91.67           C  
ATOM    150  CD1 PHE A  45      11.753  48.031  33.963  1.00 91.34           C  
ATOM    151  CD2 PHE A  45      14.022  47.317  33.672  1.00 91.42           C  
ATOM    152  CE1 PHE A  45      11.772  48.638  32.713  1.00 91.45           C  
ATOM    153  CE2 PHE A  45      14.053  47.924  32.413  1.00 91.78           C  
ATOM    154  CZ  PHE A  45      12.924  48.588  31.931  1.00 91.48           C  
ATOM    155  N   TYR A  46      14.726  47.081  38.696  1.00 95.62           N  
ATOM    156  CA  TYR A  46      14.676  47.010  40.157  1.00 96.38           C  
ATOM    157  C   TYR A  46      13.600  47.966  40.653  1.00 95.55           C  
ATOM    158  O   TYR A  46      13.206  47.942  41.825  1.00 94.90           O  
ATOM    159  CB  TYR A  46      16.040  47.371  40.777  1.00 98.24           C  
ATOM    160  CG  TYR A  46      17.118  46.309  40.562  1.00101.43           C  
ATOM    161  CD1 TYR A  46      17.753  46.159  39.319  1.00102.35           C  
ATOM    162  CD2 TYR A  46      17.480  45.426  41.593  1.00102.34           C  
ATOM    163  CE1 TYR A  46      18.720  45.158  39.105  1.00102.49           C  
ATOM    164  CE2 TYR A  46      18.447  44.418  41.391  1.00102.69           C  
ATOM    165  CZ  TYR A  46      19.060  44.290  40.144  1.00102.66           C  
ATOM    166  OH  TYR A  46      19.990  43.290  39.937  1.00101.70           O  
ATOM    167  N   LYS A  47      13.124  48.796  39.732  1.00 94.43           N  
ATOM    168  CA  LYS A  47      12.097  49.784  40.018  1.00 93.81           C  
ATOM    169  C   LYS A  47      11.192  49.951  38.795  1.00 92.92           C  
ATOM    170  O   LYS A  47      11.650  49.838  37.660  1.00 92.99           O  
ATOM    171  CB  LYS A  47      12.763  51.114  40.392  1.00 94.25           C  
ATOM    172  CG  LYS A  47      13.844  51.572  39.418  1.00 95.07           C  
ATOM    173  CD  LYS A  47      14.805  52.564  40.064  1.00 95.57           C  
ATOM    174  CE  LYS A  47      15.655  51.914  41.170  1.00 96.26           C  
ATOM    175  NZ  LYS A  47      16.608  50.853  40.677  1.00 95.92           N1+
ATOM    176  N   ILE A  48       9.907  50.208  39.035  1.00 91.56           N  
ATOM    177  CA  ILE A  48       8.923  50.371  37.966  1.00 90.86           C  
ATOM    178  C   ILE A  48       9.327  51.449  36.965  1.00 91.81           C  
ATOM    179  O   ILE A  48       9.696  52.551  37.355  1.00 91.73           O  
ATOM    180  CB  ILE A  48       7.535  50.749  38.530  1.00 89.34           C  
ATOM    181  CG1 ILE A  48       7.135  49.796  39.650  1.00 88.50           C  
ATOM    182  CG2 ILE A  48       6.507  50.718  37.429  1.00 88.95           C  
ATOM    183  CD1 ILE A  48       7.721  50.168  40.998  1.00 89.31           C  
ATOM    184  N   PRO A  49       9.252  51.153  35.654  1.00 92.89           N  
ATOM    185  CA  PRO A  49       9.638  52.183  34.689  1.00 94.06           C  
ATOM    186  C   PRO A  49       8.729  53.401  34.793  1.00 95.95           C  
ATOM    187  O   PRO A  49       7.689  53.364  35.455  1.00 96.67           O  
ATOM    188  CB  PRO A  49       9.519  51.462  33.352  1.00 93.00           C  
ATOM    189  CG  PRO A  49       8.396  50.528  33.590  1.00 92.55           C  
ATOM    190  CD  PRO A  49       8.714  49.972  34.961  1.00 92.51           C  
ATOM    191  N   ASP A  50       9.132  54.483  34.142  1.00 97.76           N  
ATOM    192  CA  ASP A  50       8.373  55.725  34.164  1.00 99.35           C  
ATOM    193  C   ASP A  50       8.421  56.360  32.784  1.00 99.79           C  
ATOM    194  O   ASP A  50       7.599  57.211  32.445  1.00100.51           O  
ATOM    195  CB  ASP A  50       8.986  56.677  35.181  1.00100.08           C  
ATOM    196  CG  ASP A  50      10.453  56.936  34.911  1.00101.24           C  
ATOM    197  OD1 ASP A  50      11.218  55.953  34.811  1.00101.95           O  
ATOM    198  OD2 ASP A  50      10.852  58.116  34.800  1.00102.79           O1-
ATOM    199  N   ASN A  51       9.395  55.936  31.990  1.00 99.34           N  
ATOM    200  CA  ASN A  51       9.567  56.454  30.647  1.00 99.32           C  
ATOM    201  C   ASN A  51       8.519  55.911  29.681  1.00 99.54           C  
ATOM    202  O   ASN A  51       8.752  55.878  28.472  1.00100.36           O  
ATOM    203  CB  ASN A  51      10.962  56.104  30.138  1.00100.16           C  
ATOM    204  CG  ASN A  51      11.234  54.614  30.163  1.00101.33           C  
ATOM    205  ND2 ASN A  51      10.270  53.842  30.650  1.00102.38           N  
ATOM    206  OD1 ASN A  51      12.300  54.161  29.748  1.00102.39           O  
ATOM    207  N   LEU A  52       7.370  55.496  30.207  1.00 99.06           N  
ATOM    208  CA  LEU A  52       6.302  54.949  29.374  1.00 98.27           C  
ATOM    209  C   LEU A  52       5.057  55.829  29.412  1.00 98.13           C  
ATOM    210  O   LEU A  52       4.764  56.460  30.431  1.00 97.61           O  
ATOM    211  CB  LEU A  52       5.931  53.539  29.845  1.00 97.61           C  
ATOM    212  CG  LEU A  52       7.057  52.511  29.964  1.00 97.00           C  
ATOM    213  CD1 LEU A  52       6.523  51.313  30.718  1.00 96.90           C  
ATOM    214  CD2 LEU A  52       7.593  52.112  28.590  1.00 95.97           C  
ATOM    215  N   PRO A  53       4.308  55.873  28.294  1.00 98.15           N  
ATOM    216  CA  PRO A  53       3.077  56.661  28.139  1.00 98.77           C  
ATOM    217  C   PRO A  53       2.072  56.537  29.293  1.00 99.53           C  
ATOM    218  O   PRO A  53       2.117  55.579  30.064  1.00 99.20           O  
ATOM    219  CB  PRO A  53       2.516  56.143  26.821  1.00 98.02           C  
ATOM    220  CG  PRO A  53       3.768  55.904  26.031  1.00 97.02           C  
ATOM    221  CD  PRO A  53       4.649  55.192  27.031  1.00 96.63           C  
ATOM    222  N   PHE A  54       1.176  57.518  29.409  1.00100.78           N  
ATOM    223  CA  PHE A  54       0.150  57.520  30.455  1.00101.94           C  
ATOM    224  C   PHE A  54      -1.091  56.747  29.997  1.00101.51           C  
ATOM    225  O   PHE A  54      -1.876  56.245  30.810  1.00101.59           O  
ATOM    226  CB  PHE A  54      -0.256  58.958  30.815  1.00103.48           C  
ATOM    227  CG  PHE A  54       0.867  59.788  31.395  1.00106.12           C  
ATOM    228  CD1 PHE A  54       1.820  60.382  30.562  1.00106.95           C  
ATOM    229  CD2 PHE A  54       0.979  59.967  32.781  1.00106.01           C  
ATOM    230  CE1 PHE A  54       2.872  61.143  31.102  1.00107.41           C  
ATOM    231  CE2 PHE A  54       2.024  60.722  33.334  1.00105.46           C  
ATOM    232  CZ  PHE A  54       2.972  61.313  32.495  1.00106.37           C  
ATOM    233  N   SER A  55      -1.246  56.657  28.680  1.00100.50           N  
ATOM    234  CA  SER A  55      -2.372  55.981  28.050  1.00 99.21           C  
ATOM    235  C   SER A  55      -2.303  54.464  28.162  1.00 98.51           C  
ATOM    236  O   SER A  55      -3.279  53.769  27.869  1.00 99.35           O  
ATOM    237  CB  SER A  55      -2.423  56.369  26.576  1.00 99.47           C  
ATOM    238  OG  SER A  55      -1.175  56.083  25.957  1.00 99.26           O  
ATOM    239  N   THR A  56      -1.146  53.961  28.575  1.00 96.70           N  
ATOM    240  CA  THR A  56      -0.913  52.527  28.721  1.00 94.42           C  
ATOM    241  C   THR A  56      -2.047  51.782  29.435  1.00 92.25           C  
ATOM    242  O   THR A  56      -2.477  52.171  30.523  1.00 91.58           O  
ATOM    243  CB  THR A  56       0.411  52.282  29.467  1.00 94.79           C  
ATOM    244  CG2 THR A  56       0.768  50.814  29.441  1.00 94.64           C  
ATOM    245  OG1 THR A  56       1.459  53.025  28.830  1.00 95.64           O  
ATOM    246  N   LYS A  57      -2.513  50.699  28.813  1.00 89.79           N  
ATOM    247  CA  LYS A  57      -3.602  49.896  29.355  1.00 86.91           C  
ATOM    248  C   LYS A  57      -3.143  48.490  29.748  1.00 85.19           C  
ATOM    249  O   LYS A  57      -3.731  47.864  30.628  1.00 84.14           O  
ATOM    250  CB  LYS A  57      -4.733  49.813  28.323  1.00 87.27           C  
ATOM    251  CG  LYS A  57      -5.247  51.180  27.882  1.00 88.51           C  
ATOM    252  CD  LYS A  57      -6.164  51.098  26.663  1.00 90.05           C  
ATOM    253  CE  LYS A  57      -7.544  50.570  27.019  1.00 90.91           C  
ATOM    254  NZ  LYS A  57      -8.412  50.418  25.811  1.00 91.38           N1+
ATOM    255  N   ASN A  58      -2.084  48.008  29.102  1.00 83.37           N  
ATOM    256  CA  ASN A  58      -1.548  46.677  29.373  1.00 82.13           C  
ATOM    257  C   ASN A  58      -0.033  46.714  29.614  1.00 81.34           C  
ATOM    258  O   ASN A  58       0.739  47.010  28.705  1.00 80.94           O  
ATOM    259  CB  ASN A  58      -1.840  45.750  28.192  1.00 82.65           C  
ATOM    260  CG  ASN A  58      -3.274  45.862  27.700  1.00 83.65           C  
ATOM    261  ND2 ASN A  58      -3.443  46.250  26.437  1.00 83.18           N  
ATOM    262  OD1 ASN A  58      -4.222  45.601  28.445  1.00 84.14           O  
ATOM    263  N   LEU A  59       0.386  46.393  30.835  1.00 80.19           N  
ATOM    264  CA  LEU A  59       1.801  46.396  31.192  1.00 78.65           C  
ATOM    265  C   LEU A  59       2.245  45.072  31.798  1.00 79.29           C  
ATOM    266  O   LEU A  59       1.647  44.599  32.769  1.00 78.84           O  
ATOM    267  CB  LEU A  59       2.085  47.513  32.200  1.00 77.53           C  
ATOM    268  CG  LEU A  59       3.506  47.595  32.766  1.00 75.38           C  
ATOM    269  CD1 LEU A  59       4.442  48.191  31.740  1.00 74.35           C  
ATOM    270  CD2 LEU A  59       3.505  48.445  34.008  1.00 74.26           C  
ATOM    271  N   ASP A  60       3.302  44.496  31.223  1.00 79.94           N  
ATOM    272  CA  ASP A  60       3.883  43.229  31.680  1.00 80.36           C  
ATOM    273  C   ASP A  60       5.260  43.520  32.292  1.00 80.17           C  
ATOM    274  O   ASP A  60       6.184  43.937  31.586  1.00 80.68           O  
ATOM    275  CB  ASP A  60       4.029  42.273  30.484  1.00 81.33           C  
ATOM    276  CG  ASP A  60       4.525  40.883  30.878  1.00 82.49           C  
ATOM    277  OD1 ASP A  60       5.571  40.779  31.546  1.00 82.98           O  
ATOM    278  OD2 ASP A  60       3.872  39.883  30.501  1.00 84.08           O1-
ATOM    279  N   LEU A  61       5.390  43.320  33.601  1.00 79.66           N  
ATOM    280  CA  LEU A  61       6.660  43.553  34.287  1.00 79.51           C  
ATOM    281  C   LEU A  61       7.178  42.267  34.900  1.00 80.07           C  
ATOM    282  O   LEU A  61       7.815  42.279  35.946  1.00 80.04           O  
ATOM    283  CB  LEU A  61       6.497  44.612  35.378  1.00 78.69           C  
ATOM    284  CG  LEU A  61       6.340  46.054  34.899  1.00 77.97           C  
ATOM    285  CD1 LEU A  61       6.158  46.957  36.105  1.00 76.23           C  
ATOM    286  CD2 LEU A  61       7.561  46.465  34.075  1.00 77.18           C  
ATOM    287  N   SER A  62       6.891  41.161  34.226  1.00 81.49           N  
ATOM    288  CA  SER A  62       7.293  39.834  34.668  1.00 82.52           C  
ATOM    289  C   SER A  62       8.801  39.621  34.659  1.00 82.59           C  
ATOM    290  O   SER A  62       9.535  40.272  33.916  1.00 81.86           O  
ATOM    291  CB  SER A  62       6.652  38.777  33.773  1.00 83.87           C  
ATOM    292  OG  SER A  62       5.243  38.910  33.751  1.00 86.29           O  
ATOM    293  N   PHE A  63       9.234  38.685  35.496  1.00 82.49           N  
ATOM    294  CA  PHE A  63      10.629  38.311  35.630  1.00 81.46           C  
ATOM    295  C   PHE A  63      11.600  39.462  35.819  1.00 81.86           C  
ATOM    296  O   PHE A  63      12.640  39.531  35.160  1.00 82.88           O  
ATOM    297  CB  PHE A  63      11.039  37.440  34.441  1.00 80.43           C  
ATOM    298  CG  PHE A  63      10.301  36.128  34.384  1.00 79.49           C  
ATOM    299  CD1 PHE A  63       9.161  35.986  33.603  1.00 78.17           C  
ATOM    300  CD2 PHE A  63      10.703  35.056  35.183  1.00 79.02           C  
ATOM    301  CE1 PHE A  63       8.441  34.805  33.623  1.00 76.82           C  
ATOM    302  CE2 PHE A  63       9.988  33.871  35.208  1.00 76.37           C  
ATOM    303  CZ  PHE A  63       8.854  33.745  34.432  1.00 76.77           C  
ATOM    304  N   ASN A  64      11.241  40.363  36.727  1.00 81.77           N  
ATOM    305  CA  ASN A  64      12.074  41.505  37.070  1.00 81.58           C  
ATOM    306  C   ASN A  64      12.124  41.534  38.590  1.00 81.79           C  
ATOM    307  O   ASN A  64      11.110  41.311  39.246  1.00 81.67           O  
ATOM    308  CB  ASN A  64      11.480  42.804  36.529  1.00 80.95           C  
ATOM    309  CG  ASN A  64      11.791  43.021  35.058  1.00 80.68           C  
ATOM    310  ND2 ASN A  64      10.750  43.186  34.251  1.00 80.40           N  
ATOM    311  OD1 ASN A  64      12.958  43.044  34.653  1.00 80.60           O  
ATOM    312  N   PRO A  65      13.308  41.790  39.170  1.00 82.01           N  
ATOM    313  CA  PRO A  65      13.449  41.827  40.630  1.00 81.59           C  
ATOM    314  C   PRO A  65      12.923  43.115  41.275  1.00 81.21           C  
ATOM    315  O   PRO A  65      13.691  44.026  41.568  1.00 82.76           O  
ATOM    316  CB  PRO A  65      14.951  41.647  40.820  1.00 81.44           C  
ATOM    317  CG  PRO A  65      15.501  42.437  39.663  1.00 81.58           C  
ATOM    318  CD  PRO A  65      14.602  42.046  38.506  1.00 81.95           C  
ATOM    319  N   LEU A  66      11.616  43.183  41.508  1.00 79.48           N  
ATOM    320  CA  LEU A  66      11.025  44.368  42.108  1.00 77.50           C  
ATOM    321  C   LEU A  66      11.262  44.239  43.611  1.00 77.55           C  
ATOM    322  O   LEU A  66      11.857  45.119  44.220  1.00 77.82           O  
ATOM    323  CB  LEU A  66       9.622  44.591  41.547  1.00 76.63           C  
ATOM    324  CG  LEU A  66       9.542  44.776  40.030  1.00 75.93           C  
ATOM    325  CD1 LEU A  66       8.095  44.987  39.625  1.00 75.95           C  
ATOM    326  CD2 LEU A  66      10.388  45.957  39.598  1.00 76.58           C  
ATOM    327  N   ARG A  67      10.778  43.151  44.195  1.00 77.90           N  
ATOM    328  CA  ARG A  67      10.949  42.835  45.615  1.00 79.69           C  
ATOM    329  C   ARG A  67      10.342  43.710  46.733  1.00 79.90           C  
ATOM    330  O   ARG A  67      10.416  43.334  47.903  1.00 78.49           O  
ATOM    331  CB  ARG A  67      12.398  42.906  46.105  1.00 82.14           C  
ATOM    332  CG  ARG A  67      13.379  42.243  45.145  1.00 85.51           C  
ATOM    333  CD  ARG A  67      14.804  42.221  45.682  1.00 89.33           C  
ATOM    334  NE  ARG A  67      15.794  42.298  44.605  1.00 92.37           N  
ATOM    335  CZ  ARG A  67      17.116  42.276  44.788  1.00 93.63           C  
ATOM    336  NH1 ARG A  67      17.613  42.169  46.015  1.00 94.94           N1+
ATOM    337  NH2 ARG A  67      17.940  42.387  43.748  1.00 92.54           N  
ATOM    338  N   HIP A  68       9.766  44.867  46.400  1.00 81.56           N  
ATOM    339  CA  HIP A  68       9.176  45.764  47.415  1.00 82.81           C  
ATOM    340  C   HIP A  68       8.142  46.564  46.642  1.00 82.74           C  
ATOM    341  O   HIP A  68       8.476  47.401  45.807  1.00 83.47           O  
ATOM    342  CB  HIP A  68      10.053  46.747  48.241  1.00 83.86           C  
ATOM    343  CG  HIP A  68       9.351  47.414  49.402  1.00 84.90           C  
ATOM    344  CD2 HIP A  68       9.356  48.703  49.831  1.00 84.15           C  
ATOM    345  ND1 HIP A  68       8.632  46.711  50.348  1.00 86.58           N  
ATOM    346  CE1 HIP A  68       8.236  47.533  51.308  1.00 84.12           C  
ATOM    347  NE2 HIP A  68       8.665  48.746  51.020  1.00 81.92           N  
ATOM    348  N   LEU A  69       6.879  46.295  46.928  1.00 82.24           N  
ATOM    349  CA  LEU A  69       5.797  47.014  46.288  1.00 81.58           C  
ATOM    350  C   LEU A  69       5.295  47.997  47.340  1.00 82.35           C  
ATOM    351  O   LEU A  69       4.564  47.622  48.259  1.00 82.14           O  
ATOM    352  CB  LEU A  69       4.701  46.033  45.882  1.00 80.07           C  
ATOM    353  CG  LEU A  69       4.220  46.128  44.436  1.00 78.98           C  
ATOM    354  CD1 LEU A  69       5.408  46.132  43.482  1.00 77.01           C  
ATOM    355  CD2 LEU A  69       3.295  44.960  44.141  1.00 79.09           C  
ATOM    356  N   GLY A  70       5.710  49.253  47.213  1.00 83.33           N  
ATOM    357  CA  GLY A  70       5.314  50.265  48.178  1.00 85.48           C  
ATOM    358  C   GLY A  70       4.097  51.062  47.775  1.00 87.16           C  
ATOM    359  O   GLY A  70       3.537  50.838  46.703  1.00 88.15           O  
ATOM    360  N   SER A  71       3.692  52.004  48.624  1.00 88.61           N  
ATOM    361  CA  SER A  71       2.515  52.832  48.361  1.00 90.51           C  
ATOM    362  C   SER A  71       2.601  53.624  47.064  1.00 91.03           C  
ATOM    363  O   SER A  71       3.640  54.202  46.737  1.00 91.15           O  
ATOM    364  CB  SER A  71       2.281  53.785  49.528  1.00 91.05           C  
ATOM    365  OG  SER A  71       2.140  53.048  50.732  1.00 93.18           O  
ATOM    366  N   TYR A  72       1.488  53.655  46.339  1.00 91.44           N  
ATOM    367  CA  TYR A  72       1.400  54.352  45.059  1.00 91.64           C  
ATOM    368  C   TYR A  72       2.559  54.001  44.136  1.00 91.09           C  
ATOM    369  O   TYR A  72       3.126  54.887  43.498  1.00 90.99           O  
ATOM    370  CB  TYR A  72       1.342  55.869  45.273  1.00 92.31           C  
ATOM    371  CG  TYR A  72       0.072  56.362  45.952  1.00 93.18           C  
ATOM    372  CD1 TYR A  72      -0.007  56.472  47.346  1.00 93.26           C  
ATOM    373  CD2 TYR A  72      -1.058  56.701  45.199  1.00 92.98           C  
ATOM    374  CE1 TYR A  72      -1.178  56.908  47.971  1.00 93.56           C  
ATOM    375  CE2 TYR A  72      -2.233  57.135  45.812  1.00 93.46           C  
ATOM    376  CZ  TYR A  72      -2.291  57.237  47.195  1.00 93.67           C  
ATOM    377  OH  TYR A  72      -3.460  57.653  47.799  1.00 92.80           O  
ATOM    378  N   SER A  73       2.895  52.708  44.068  1.00 90.36           N  
ATOM    379  CA  SER A  73       3.984  52.216  43.221  1.00 89.14           C  
ATOM    380  C   SER A  73       3.675  52.467  41.758  1.00 88.55           C  
ATOM    381  O   SER A  73       4.562  52.739  40.956  1.00 87.01           O  
ATOM    382  CB  SER A  73       4.209  50.718  43.445  1.00 88.32           C  
ATOM    383  OG  SER A  73       4.993  50.469  44.601  1.00 87.14           O  
ATOM    384  N   PHE A  74       2.399  52.358  41.421  1.00 89.59           N  
ATOM    385  CA  PHE A  74       1.960  52.595  40.063  1.00 90.39           C  
ATOM    386  C   PHE A  74       1.151  53.861  40.104  1.00 91.46           C  
ATOM    387  O   PHE A  74       0.157  53.935  40.832  1.00 91.93           O  
ATOM    388  CB  PHE A  74       1.070  51.450  39.568  1.00 89.92           C  
ATOM    389  CG  PHE A  74       1.747  50.114  39.567  1.00 87.73           C  
ATOM    390  CD1 PHE A  74       2.690  49.799  38.600  1.00 86.62           C  
ATOM    391  CD2 PHE A  74       1.464  49.184  40.561  1.00 87.09           C  
ATOM    392  CE1 PHE A  74       3.349  48.576  38.627  1.00 86.30           C  
ATOM    393  CE2 PHE A  74       2.117  47.959  40.597  1.00 85.72           C  
ATOM    394  CZ  PHE A  74       3.061  47.653  39.627  1.00 85.55           C  
ATOM    395  N   PHE A  75       1.601  54.861  39.354  1.00 92.21           N  
ATOM    396  CA  PHE A  75       0.896  56.128  39.253  1.00 93.21           C  
ATOM    397  C   PHE A  75       1.127  56.639  37.845  1.00 93.82           C  
ATOM    398  O   PHE A  75       0.317  57.375  37.298  1.00 94.45           O  
ATOM    399  CB  PHE A  75       1.389  57.136  40.302  1.00 92.57           C  
ATOM    400  CG  PHE A  75       2.879  57.327  40.325  1.00 93.91           C  
ATOM    401  CD1 PHE A  75       3.546  57.915  39.250  1.00 94.29           C  
ATOM    402  CD2 PHE A  75       3.616  56.943  41.440  1.00 93.75           C  
ATOM    403  CE1 PHE A  75       4.931  58.119  39.287  1.00 93.62           C  
ATOM    404  CE2 PHE A  75       4.997  57.141  41.490  1.00 93.19           C  
ATOM    405  CZ  PHE A  75       5.656  57.731  40.410  1.00 93.16           C  
ATOM    406  N   SER A  76       2.232  56.203  37.249  1.00 94.72           N  
ATOM    407  CA  SER A  76       2.581  56.599  35.891  1.00 95.91           C  
ATOM    408  C   SER A  76       1.584  56.005  34.895  1.00 95.76           C  
ATOM    409  O   SER A  76       1.590  56.364  33.718  1.00 96.09           O  
ATOM    410  CB  SER A  76       3.993  56.103  35.540  1.00 97.10           C  
ATOM    411  OG  SER A  76       4.935  56.453  36.539  1.00 98.22           O  
ATOM    412  N   PHE A  77       0.735  55.099  35.380  1.00 94.99           N  
ATOM    413  CA  PHE A  77      -0.257  54.424  34.547  1.00 94.15           C  
ATOM    414  C   PHE A  77      -1.617  54.491  35.231  1.00 94.06           C  
ATOM    415  O   PHE A  77      -2.024  53.556  35.920  1.00 94.28           O  
ATOM    416  CB  PHE A  77       0.169  52.970  34.364  1.00 92.97           C  
ATOM    417  CG  PHE A  77       1.651  52.798  34.264  1.00 92.02           C  
ATOM    418  CD1 PHE A  77       2.308  53.021  33.060  1.00 92.76           C  
ATOM    419  CD2 PHE A  77       2.402  52.508  35.399  1.00 91.44           C  
ATOM    420  CE1 PHE A  77       3.705  52.965  32.985  1.00 92.96           C  
ATOM    421  CE2 PHE A  77       3.788  52.449  35.343  1.00 91.87           C  
ATOM    422  CZ  PHE A  77       4.449  52.680  34.131  1.00 92.54           C  
ATOM    423  N   PRO A  78      -2.338  55.602  35.052  1.00 93.49           N  
ATOM    424  CA  PRO A  78      -3.646  55.716  35.689  1.00 92.84           C  
ATOM    425  C   PRO A  78      -4.741  55.030  34.894  1.00 92.42           C  
ATOM    426  O   PRO A  78      -5.813  54.749  35.429  1.00 92.96           O  
ATOM    427  CB  PRO A  78      -3.851  57.217  35.750  1.00 92.79           C  
ATOM    428  CG  PRO A  78      -3.291  57.646  34.430  1.00 92.97           C  
ATOM    429  CD  PRO A  78      -1.999  56.840  34.327  1.00 93.07           C  
ATOM    430  N   GLU A  79      -4.468  54.755  33.620  1.00 91.45           N  
ATOM    431  CA  GLU A  79      -5.468  54.125  32.760  1.00 90.85           C  
ATOM    432  C   GLU A  79      -5.219  52.629  32.501  1.00 89.67           C  
ATOM    433  O   GLU A  79      -5.668  52.097  31.487  1.00 90.72           O  
ATOM    434  CB  GLU A  79      -5.545  54.904  31.431  1.00 91.23           C  
ATOM    435  CG  GLU A  79      -6.975  55.156  30.890  1.00 91.13           C  
ATOM    436  CD  GLU A  79      -7.853  56.012  31.820  1.00 91.50           C  
ATOM    437  OE1 GLU A  79      -8.995  56.347  31.425  1.00 90.20           O  
ATOM    438  OE2 GLU A  79      -7.412  56.350  32.946  1.00 92.22           O1-
ATOM    439  N   LEU A  80      -4.530  51.957  33.428  1.00 88.25           N  
ATOM    440  CA  LEU A  80      -4.211  50.521  33.310  1.00 86.40           C  
ATOM    441  C   LEU A  80      -5.370  49.560  33.546  1.00 84.30           C  
ATOM    442  O   LEU A  80      -6.154  49.739  34.481  1.00 83.80           O  
ATOM    443  CB  LEU A  80      -3.092  50.120  34.276  1.00 86.32           C  
ATOM    444  CG  LEU A  80      -1.661  49.959  33.757  1.00 86.25           C  
ATOM    445  CD1 LEU A  80      -0.858  49.209  34.810  1.00 86.05           C  
ATOM    446  CD2 LEU A  80      -1.633  49.186  32.456  1.00 85.89           C  
ATOM    447  N   GLN A  81      -5.434  48.523  32.712  1.00 81.62           N  
ATOM    448  CA  GLN A  81      -6.479  47.511  32.803  1.00 79.00           C  
ATOM    449  C   GLN A  81      -5.912  46.127  33.145  1.00 76.98           C  
ATOM    450  O   GLN A  81      -6.554  45.345  33.851  1.00 75.94           O  
ATOM    451  CB  GLN A  81      -7.239  47.436  31.476  1.00 79.21           C  
ATOM    452  CG  GLN A  81      -7.668  48.783  30.923  1.00 77.80           C  
ATOM    453  CD  GLN A  81      -8.628  48.660  29.756  1.00 78.16           C  
ATOM    454  NE2 GLN A  81      -9.763  49.346  29.853  1.00 78.45           N  
ATOM    455  OE1 GLN A  81      -8.356  47.961  28.778  1.00 77.37           O  
ATOM    456  N   VAL A  82      -4.709  45.842  32.645  1.00 74.74           N  
ATOM    457  CA  VAL A  82      -4.049  44.554  32.854  1.00 71.68           C  
ATOM    458  C   VAL A  82      -2.601  44.689  33.344  1.00 70.54           C  
ATOM    459  O   VAL A  82      -1.751  45.245  32.652  1.00 69.42           O  
ATOM    460  CB  VAL A  82      -4.036  43.750  31.535  1.00 71.00           C  
ATOM    461  CG1 VAL A  82      -3.842  42.271  31.816  1.00 69.83           C  
ATOM    462  CG2 VAL A  82      -5.319  44.001  30.775  1.00 70.18           C  
ATOM    463  N   LEU A  83      -2.319  44.157  34.529  1.00 69.66           N  
ATOM    464  CA  LEU A  83      -0.974  44.222  35.098  1.00 68.66           C  
ATOM    465  C   LEU A  83      -0.377  42.842  35.430  1.00 68.74           C  
ATOM    466  O   LEU A  83      -0.926  42.106  36.252  1.00 68.99           O  
ATOM    467  CB  LEU A  83      -1.015  45.075  36.357  1.00 67.27           C  
ATOM    468  CG  LEU A  83       0.292  45.153  37.134  1.00 66.79           C  
ATOM    469  CD1 LEU A  83       1.387  45.750  36.259  1.00 67.16           C  
ATOM    470  CD2 LEU A  83       0.072  45.989  38.365  1.00 65.98           C  
ATOM    471  N   ASP A  84       0.754  42.509  34.807  1.00 69.01           N  
ATOM    472  CA  ASP A  84       1.425  41.217  35.018  1.00 69.56           C  
ATOM    473  C   ASP A  84       2.707  41.328  35.862  1.00 69.23           C  
ATOM    474  O   ASP A  84       3.740  41.785  35.381  1.00 69.01           O  
ATOM    475  CB  ASP A  84       1.770  40.591  33.652  1.00 71.39           C  
ATOM    476  CG  ASP A  84       1.983  39.064  33.716  1.00 72.89           C  
ATOM    477  OD1 ASP A  84       2.475  38.557  34.751  1.00 72.83           O  
ATOM    478  OD2 ASP A  84       1.678  38.371  32.710  1.00 72.93           O1-
ATOM    479  N   LEU A  85       2.647  40.899  37.115  1.00 69.31           N  
ATOM    480  CA  LEU A  85       3.818  40.944  37.991  1.00 70.95           C  
ATOM    481  C   LEU A  85       4.309  39.534  38.319  1.00 72.15           C  
ATOM    482  O   LEU A  85       4.736  39.255  39.445  1.00 71.54           O  
ATOM    483  CB  LEU A  85       3.482  41.682  39.284  1.00 71.04           C  
ATOM    484  CG  LEU A  85       3.174  43.171  39.133  1.00 71.91           C  
ATOM    485  CD1 LEU A  85       2.686  43.715  40.464  1.00 71.47           C  
ATOM    486  CD2 LEU A  85       4.421  43.912  38.663  1.00 71.72           C  
ATOM    487  N   SER A  86       4.244  38.655  37.319  1.00 73.35           N  
ATOM    488  CA  SER A  86       4.653  37.263  37.466  1.00 73.06           C  
ATOM    489  C   SER A  86       6.130  37.123  37.780  1.00 73.07           C  
ATOM    490  O   SER A  86       6.969  37.755  37.132  1.00 71.64           O  
ATOM    491  CB  SER A  86       4.350  36.469  36.181  1.00 73.03           C  
ATOM    492  OG  SER A  86       2.965  36.203  36.002  1.00 73.62           O  
ATOM    493  N   ARG A  87       6.431  36.294  38.780  1.00 73.42           N  
ATOM    494  CA  ARG A  87       7.807  35.994  39.182  1.00 74.13           C  
ATOM    495  C   ARG A  87       8.671  37.249  39.312  1.00 75.24           C  
ATOM    496  O   ARG A  87       9.665  37.395  38.589  1.00 74.91           O  
ATOM    497  CB  ARG A  87       8.444  35.058  38.144  1.00 72.91           C  
ATOM    498  CG  ARG A  87       9.383  34.026  38.709  1.00 71.25           C  
ATOM    499  CD  ARG A  87       8.631  32.967  39.483  1.00 69.03           C  
ATOM    500  NE  ARG A  87       9.551  32.030  40.122  1.00 68.38           N  
ATOM    501  CZ  ARG A  87       9.183  30.865  40.645  1.00 68.44           C  
ATOM    502  NH1 ARG A  87       7.910  30.489  40.601  1.00 69.38           N1+
ATOM    503  NH2 ARG A  87      10.083  30.077  41.213  1.00 66.50           N  
ATOM    504  N   CYS A  88       8.302  38.141  40.230  1.00 75.97           N  
ATOM    505  CA  CYS A  88       9.039  39.387  40.433  1.00 75.54           C  
ATOM    506  C   CYS A  88       9.668  39.478  41.806  1.00 75.00           C  
ATOM    507  O   CYS A  88       9.934  40.565  42.293  1.00 75.59           O  
ATOM    508  CB  CYS A  88       8.119  40.590  40.224  1.00 75.72           C  
ATOM    509  SG  CYS A  88       7.592  40.848  38.524  1.00 78.56           S  
ATOM    510  N   GLU A  89       9.900  38.333  42.429  1.00 75.27           N  
ATOM    511  CA  GLU A  89      10.506  38.301  43.749  1.00 75.81           C  
ATOM    512  C   GLU A  89       9.787  39.193  44.746  1.00 75.86           C  
ATOM    513  O   GLU A  89      10.349  39.523  45.780  1.00 76.91           O  
ATOM    514  CB  GLU A  89      11.963  38.754  43.679  1.00 76.77           C  
ATOM    515  CG  GLU A  89      12.822  38.041  42.671  1.00 78.15           C  
ATOM    516  CD  GLU A  89      14.295  38.322  42.880  1.00 80.12           C  
ATOM    517  OE1 GLU A  89      15.094  37.993  41.981  1.00 81.95           O  
ATOM    518  OE2 GLU A  89      14.657  38.866  43.946  1.00 81.96           O1-
ATOM    519  N   ILE A  90       8.558  39.595  44.448  1.00 75.62           N  
ATOM    520  CA  ILE A  90       7.835  40.466  45.371  1.00 75.67           C  
ATOM    521  C   ILE A  90       7.679  39.798  46.734  1.00 76.45           C  
ATOM    522  O   ILE A  90       7.041  38.769  46.856  1.00 76.43           O  
ATOM    523  CB  ILE A  90       6.465  40.873  44.779  1.00 73.79           C  
ATOM    524  CG1 ILE A  90       6.700  41.785  43.566  1.00 72.15           C  
ATOM    525  CG2 ILE A  90       5.615  41.572  45.835  1.00 72.69           C  
ATOM    526  CD1 ILE A  90       5.465  42.144  42.783  1.00 71.98           C  
ATOM    527  N   GLN A  91       8.285  40.397  47.755  1.00 78.63           N  
ATOM    528  CA  GLN A  91       8.252  39.848  49.106  1.00 81.27           C  
ATOM    529  C   GLN A  91       7.240  40.520  50.040  1.00 81.62           C  
ATOM    530  O   GLN A  91       6.687  39.882  50.940  1.00 80.26           O  
ATOM    531  CB  GLN A  91       9.646  39.949  49.714  1.00 83.61           C  
ATOM    532  CG  GLN A  91       9.897  38.986  50.849  1.00 87.90           C  
ATOM    533  CD  GLN A  91      11.253  39.193  51.485  1.00 90.19           C  
ATOM    534  NE2 GLN A  91      12.178  38.279  51.207  1.00 90.65           N  
ATOM    535  OE1 GLN A  91      11.473  40.173  52.213  1.00 91.03           O  
ATOM    536  N   THR A  92       7.008  41.811  49.829  1.00 83.00           N  
ATOM    537  CA  THR A  92       6.061  42.563  50.646  1.00 84.12           C  
ATOM    538  C   THR A  92       5.311  43.632  49.846  1.00 83.86           C  
ATOM    539  O   THR A  92       5.911  44.415  49.112  1.00 83.05           O  
ATOM    540  CB  THR A  92       6.771  43.262  51.852  1.00 84.81           C  
ATOM    541  CG2 THR A  92       7.305  42.241  52.848  1.00 84.97           C  
ATOM    542  OG1 THR A  92       7.860  44.053  51.369  1.00 84.71           O  
ATOM    543  N   ILE A  93       3.989  43.637  49.980  1.00 84.51           N  
ATOM    544  CA  ILE A  93       3.146  44.625  49.323  1.00 85.09           C  
ATOM    545  C   ILE A  93       2.533  45.407  50.476  1.00 86.19           C  
ATOM    546  O   ILE A  93       1.973  44.818  51.406  1.00 85.60           O  
ATOM    547  CB  ILE A  93       2.020  43.983  48.489  1.00 84.65           C  
ATOM    548  CG1 ILE A  93       2.615  43.152  47.349  1.00 85.23           C  
ATOM    549  CG2 ILE A  93       1.144  45.062  47.897  1.00 84.07           C  
ATOM    550  CD1 ILE A  93       1.586  42.448  46.489  1.00 83.02           C  
ATOM    551  N   GLU A  94       2.660  46.729  50.421  1.00 87.21           N  
ATOM    552  CA  GLU A  94       2.154  47.606  51.473  1.00 88.23           C  
ATOM    553  C   GLU A  94       0.787  48.211  51.156  1.00 88.46           C  
ATOM    554  O   GLU A  94       0.226  47.986  50.083  1.00 88.83           O  
ATOM    555  CB  GLU A  94       3.170  48.724  51.731  1.00 89.20           C  
ATOM    556  CG  GLU A  94       4.599  48.209  51.899  1.00 90.62           C  
ATOM    557  CD  GLU A  94       5.649  49.309  51.992  1.00 90.68           C  
ATOM    558  OE1 GLU A  94       5.543  50.296  51.230  1.00 91.27           O  
ATOM    559  OE2 GLU A  94       6.592  49.168  52.806  1.00 88.81           O1-
ATOM    560  N   ASP A  95       0.260  48.985  52.103  1.00 88.26           N  
ATOM    561  CA  ASP A  95      -1.037  49.632  51.945  1.00 87.61           C  
ATOM    562  C   ASP A  95      -1.096  50.545  50.731  1.00 86.56           C  
ATOM    563  O   ASP A  95      -0.231  51.398  50.538  1.00 85.29           O  
ATOM    564  CB  ASP A  95      -1.375  50.434  53.200  1.00 88.49           C  
ATOM    565  CG  ASP A  95      -1.742  49.548  54.370  1.00 89.83           C  
ATOM    566  OD1 ASP A  95      -2.900  49.097  54.435  1.00 90.63           O  
ATOM    567  OD2 ASP A  95      -0.866  49.291  55.219  1.00 91.30           O1-
ATOM    568  N   GLY A  96      -2.127  50.342  49.916  1.00 86.24           N  
ATOM    569  CA  GLY A  96      -2.329  51.147  48.723  1.00 85.98           C  
ATOM    570  C   GLY A  96      -1.171  51.180  47.752  1.00 85.36           C  
ATOM    571  O   GLY A  96      -0.609  52.240  47.480  1.00 84.70           O  
ATOM    572  N   ALA A  97      -0.807  50.017  47.225  1.00 84.77           N  
ATOM    573  CA  ALA A  97       0.290  49.940  46.274  1.00 84.02           C  
ATOM    574  C   ALA A  97      -0.281  50.225  44.898  1.00 83.90           C  
ATOM    575  O   ALA A  97       0.402  50.773  44.023  1.00 83.56           O  
ATOM    576  CB  ALA A  97       0.913  48.567  46.308  1.00 83.80           C  
ATOM    577  N   TYR A  98      -1.546  49.854  44.720  1.00 83.54           N  
ATOM    578  CA  TYR A  98      -2.226  50.083  43.450  1.00 83.78           C  
ATOM    579  C   TYR A  98      -3.371  51.067  43.661  1.00 84.56           C  
ATOM    580  O   TYR A  98      -4.379  51.021  42.942  1.00 85.06           O  
ATOM    581  CB  TYR A  98      -2.796  48.778  42.877  1.00 80.56           C  
ATOM    582  CG  TYR A  98      -1.930  47.551  43.050  1.00 76.21           C  
ATOM    583  CD1 TYR A  98      -2.032  46.765  44.197  1.00 74.38           C  
ATOM    584  CD2 TYR A  98      -1.046  47.151  42.055  1.00 74.13           C  
ATOM    585  CE1 TYR A  98      -1.285  45.612  44.342  1.00 72.46           C  
ATOM    586  CE2 TYR A  98      -0.293  46.000  42.196  1.00 72.60           C  
ATOM    587  CZ  TYR A  98      -0.417  45.237  43.340  1.00 72.50           C  
ATOM    588  OH  TYR A  98       0.336  44.101  43.489  1.00 73.30           O  
ATOM    589  N   GLN A  99      -3.205  51.960  44.634  1.00 84.27           N  
ATOM    590  CA  GLN A  99      -4.237  52.934  44.962  1.00 83.36           C  
ATOM    591  C   GLN A  99      -4.816  53.736  43.790  1.00 84.04           C  
ATOM    592  O   GLN A  99      -6.006  54.056  43.785  1.00 83.14           O  
ATOM    593  CB  GLN A  99      -3.721  53.892  46.029  1.00 81.37           C  
ATOM    594  CG  GLN A  99      -4.799  54.799  46.582  1.00 80.50           C  
ATOM    595  CD  GLN A  99      -5.986  54.034  47.140  1.00 79.23           C  
ATOM    596  NE2 GLN A  99      -7.135  54.169  46.486  1.00 78.56           N  
ATOM    597  OE1 GLN A  99      -5.873  53.335  48.145  1.00 77.62           O  
ATOM    598  N   SER A 100      -3.997  54.043  42.791  1.00 84.59           N  
ATOM    599  CA  SER A 100      -4.476  54.821  41.654  1.00 85.25           C  
ATOM    600  C   SER A 100      -4.862  54.033  40.401  1.00 86.43           C  
ATOM    601  O   SER A 100      -4.845  54.584  39.298  1.00 87.27           O  
ATOM    602  CB  SER A 100      -3.418  55.851  41.278  1.00 85.38           C  
ATOM    603  OG  SER A 100      -2.209  55.206  40.924  1.00 84.75           O  
ATOM    604  N   LEU A 101      -5.216  52.761  40.556  1.00 87.17           N  
ATOM    605  CA  LEU A 101      -5.585  51.933  39.403  1.00 87.86           C  
ATOM    606  C   LEU A 101      -7.068  51.551  39.422  1.00 88.37           C  
ATOM    607  O   LEU A 101      -7.430  50.388  39.621  1.00 88.96           O  
ATOM    608  CB  LEU A 101      -4.704  50.681  39.382  1.00 87.32           C  
ATOM    609  CG  LEU A 101      -3.219  50.932  39.090  1.00 86.49           C  
ATOM    610  CD1 LEU A 101      -2.371  49.742  39.518  1.00 85.22           C  
ATOM    611  CD2 LEU A 101      -3.058  51.227  37.601  1.00 86.94           C  
ATOM    612  N   SER A 102      -7.921  52.545  39.196  1.00 88.72           N  
ATOM    613  CA  SER A 102      -9.363  52.352  39.221  1.00 88.49           C  
ATOM    614  C   SER A 102      -9.888  51.560  38.039  1.00 88.58           C  
ATOM    615  O   SER A 102     -10.967  50.977  38.122  1.00 88.54           O  
ATOM    616  CB  SER A 102     -10.057  53.706  39.258  1.00 88.91           C  
ATOM    617  OG  SER A 102      -9.855  54.392  38.034  1.00 91.64           O  
ATOM    618  N   HIP A 103      -9.134  51.539  36.943  1.00 88.24           N  
ATOM    619  CA  HIP A 103      -9.570  50.818  35.750  1.00 88.16           C  
ATOM    620  C   HIP A 103      -9.013  49.393  35.642  1.00 86.05           C  
ATOM    621  O   HIP A 103      -9.498  48.588  34.842  1.00 86.12           O  
ATOM    622  CB  HIP A 103      -9.208  51.623  34.489  1.00 90.95           C  
ATOM    623  CG  HIP A 103      -9.798  53.002  34.455  1.00 94.04           C  
ATOM    624  CD2 HIP A 103      -9.239  54.203  34.171  1.00 95.15           C  
ATOM    625  ND1 HIP A 103     -11.127  53.252  34.723  1.00 94.90           N  
ATOM    626  CE1 HIP A 103     -11.362  54.548  34.607  1.00 94.75           C  
ATOM    627  NE2 HIP A 103     -10.235  55.147  34.273  1.00 95.20           N  
ATOM    628  N   LEU A 104      -8.007  49.076  36.451  1.00 83.23           N  
ATOM    629  CA  LEU A 104      -7.391  47.752  36.427  1.00 79.98           C  
ATOM    630  C   LEU A 104      -8.406  46.649  36.715  1.00 78.70           C  
ATOM    631  O   LEU A 104      -9.069  46.669  37.761  1.00 78.97           O  
ATOM    632  CB  LEU A 104      -6.275  47.672  37.459  1.00 78.28           C  
ATOM    633  CG  LEU A 104      -5.448  46.395  37.378  1.00 76.85           C  
ATOM    634  CD1 LEU A 104      -4.470  46.485  36.218  1.00 76.67           C  
ATOM    635  CD2 LEU A 104      -4.716  46.197  38.675  1.00 76.79           C  
ATOM    636  N   SER A 105      -8.499  45.680  35.802  1.00 75.52           N  
ATOM    637  CA  SER A 105      -9.435  44.568  35.942  1.00 71.83           C  
ATOM    638  C   SER A 105      -8.724  43.245  36.175  1.00 69.64           C  
ATOM    639  O   SER A 105      -9.317  42.295  36.680  1.00 69.78           O  
ATOM    640  CB  SER A 105     -10.287  44.453  34.682  1.00 72.62           C  
ATOM    641  OG  SER A 105      -9.453  44.302  33.544  1.00 72.62           O  
ATOM    642  N   THR A 106      -7.455  43.185  35.782  1.00 66.65           N  
ATOM    643  CA  THR A 106      -6.655  41.973  35.931  1.00 62.86           C  
ATOM    644  C   THR A 106      -5.279  42.243  36.551  1.00 61.37           C  
ATOM    645  O   THR A 106      -4.513  43.079  36.064  1.00 60.24           O  
ATOM    646  CB  THR A 106      -6.451  41.283  34.569  1.00 61.78           C  
ATOM    647  CG2 THR A 106      -5.658  39.991  34.731  1.00 59.72           C  
ATOM    648  OG1 THR A 106      -7.728  40.992  33.990  1.00 59.99           O  
ATOM    649  N   LEU A 107      -4.990  41.520  37.632  1.00 60.26           N  
ATOM    650  CA  LEU A 107      -3.731  41.620  38.355  1.00 58.76           C  
ATOM    651  C   LEU A 107      -3.172  40.211  38.515  1.00 58.41           C  
ATOM    652  O   LEU A 107      -3.832  39.331  39.076  1.00 58.94           O  
ATOM    653  CB  LEU A 107      -3.968  42.245  39.725  1.00 58.32           C  
ATOM    654  CG  LEU A 107      -2.790  42.283  40.700  1.00 56.97           C  
ATOM    655  CD1 LEU A 107      -1.626  43.005  40.087  1.00 55.96           C  
ATOM    656  CD2 LEU A 107      -3.235  42.959  41.978  1.00 57.08           C  
ATOM    657  N   ILE A 108      -1.959  39.998  38.021  1.00 57.32           N  
ATOM    658  CA  ILE A 108      -1.331  38.682  38.083  1.00 56.82           C  
ATOM    659  C   ILE A 108      -0.084  38.735  38.964  1.00 57.75           C  
ATOM    660  O   ILE A 108       0.851  39.472  38.670  1.00 59.20           O  
ATOM    661  CB  ILE A 108      -0.945  38.221  36.662  1.00 53.94           C  
ATOM    662  CG1 ILE A 108      -2.153  38.368  35.736  1.00 49.53           C  
ATOM    663  CG2 ILE A 108      -0.464  36.785  36.696  1.00 52.69           C  
ATOM    664  CD1 ILE A 108      -1.830  38.186  34.301  1.00 46.29           C  
ATOM    665  N   LEU A 109      -0.061  37.951  40.036  1.00 57.84           N  
ATOM    666  CA  LEU A 109       1.082  37.953  40.948  1.00 58.80           C  
ATOM    667  C   LEU A 109       1.682  36.573  41.066  1.00 60.11           C  
ATOM    668  O   LEU A 109       2.290  36.249  42.077  1.00 60.21           O  
ATOM    669  CB  LEU A 109       0.655  38.422  42.342  1.00 57.06           C  
ATOM    670  CG  LEU A 109       0.018  39.806  42.458  1.00 56.37           C  
ATOM    671  CD1 LEU A 109      -0.475  40.031  43.879  1.00 53.58           C  
ATOM    672  CD2 LEU A 109       1.034  40.854  42.058  1.00 56.30           C  
ATOM    673  N   THR A 110       1.503  35.764  40.031  1.00 62.68           N  
ATOM    674  CA  THR A 110       1.999  34.389  40.010  1.00 64.44           C  
ATOM    675  C   THR A 110       3.464  34.238  40.389  1.00 65.67           C  
ATOM    676  O   THR A 110       4.318  34.960  39.875  1.00 65.97           O  
ATOM    677  CB  THR A 110       1.818  33.757  38.607  1.00 65.15           C  
ATOM    678  CG2 THR A 110       2.181  32.290  38.630  1.00 65.22           C  
ATOM    679  OG1 THR A 110       0.455  33.886  38.184  1.00 67.13           O  
ATOM    680  N   GLY A 111       3.734  33.300  41.299  1.00 66.71           N  
ATOM    681  CA  GLY A 111       5.098  32.994  41.713  1.00 68.31           C  
ATOM    682  C   GLY A 111       5.911  33.996  42.506  1.00 69.17           C  
ATOM    683  O   GLY A 111       7.128  34.110  42.323  1.00 69.76           O  
ATOM    684  N   ASN A 112       5.256  34.724  43.396  1.00 68.53           N  
ATOM    685  CA  ASN A 112       5.975  35.686  44.199  1.00 68.73           C  
ATOM    686  C   ASN A 112       6.044  35.198  45.626  1.00 69.87           C  
ATOM    687  O   ASN A 112       5.054  34.754  46.192  1.00 70.47           O  
ATOM    688  CB  ASN A 112       5.302  37.052  44.134  1.00 68.41           C  
ATOM    689  CG  ASN A 112       5.580  37.761  42.832  1.00 69.41           C  
ATOM    690  ND2 ASN A 112       4.524  38.108  42.103  1.00 70.69           N  
ATOM    691  OD1 ASN A 112       6.735  37.995  42.481  1.00 70.10           O  
ATOM    692  N   PRO A 113       7.234  35.249  46.224  1.00 70.88           N  
ATOM    693  CA  PRO A 113       7.427  34.808  47.609  1.00 72.01           C  
ATOM    694  C   PRO A 113       6.927  35.866  48.596  1.00 73.36           C  
ATOM    695  O   PRO A 113       7.720  36.594  49.194  1.00 74.86           O  
ATOM    696  CB  PRO A 113       8.931  34.614  47.684  1.00 71.49           C  
ATOM    697  CG  PRO A 113       9.441  35.700  46.763  1.00 70.19           C  
ATOM    698  CD  PRO A 113       8.519  35.581  45.584  1.00 70.46           C  
ATOM    699  N   ILE A 114       5.613  35.959  48.767  1.00 73.68           N  
ATOM    700  CA  ILE A 114       5.063  36.960  49.663  1.00 74.80           C  
ATOM    701  C   ILE A 114       5.200  36.600  51.137  1.00 77.45           C  
ATOM    702  O   ILE A 114       4.860  35.490  51.558  1.00 77.93           O  
ATOM    703  CB  ILE A 114       3.595  37.259  49.291  1.00 73.62           C  
ATOM    704  CG1 ILE A 114       3.577  38.123  48.022  1.00 72.93           C  
ATOM    705  CG2 ILE A 114       2.877  37.933  50.436  1.00 72.98           C  
ATOM    706  CD1 ILE A 114       2.219  38.588  47.578  1.00 71.54           C  
ATOM    707  N   GLN A 115       5.723  37.557  51.906  1.00 79.95           N  
ATOM    708  CA  GLN A 115       5.947  37.409  53.344  1.00 81.63           C  
ATOM    709  C   GLN A 115       5.001  38.321  54.111  1.00 81.75           C  
ATOM    710  O   GLN A 115       4.434  37.938  55.131  1.00 81.68           O  
ATOM    711  CB  GLN A 115       7.388  37.792  53.699  1.00 84.34           C  
ATOM    712  CG  GLN A 115       8.475  36.896  53.102  1.00 87.79           C  
ATOM    713  CD  GLN A 115       8.683  35.626  53.902  1.00 90.23           C  
ATOM    714  NE2 GLN A 115       9.925  35.377  54.320  1.00 90.08           N  
ATOM    715  OE1 GLN A 115       7.732  34.871  54.141  1.00 91.78           O  
ATOM    716  N   SER A 116       4.839  39.540  53.612  1.00 82.22           N  
ATOM    717  CA  SER A 116       3.969  40.504  54.261  1.00 83.15           C  
ATOM    718  C   SER A 116       3.000  41.124  53.262  1.00 83.80           C  
ATOM    719  O   SER A 116       3.410  41.710  52.254  1.00 83.30           O  
ATOM    720  CB  SER A 116       4.803  41.598  54.931  1.00 83.03           C  
ATOM    721  OG  SER A 116       4.015  42.363  55.827  1.00 83.29           O  
ATOM    722  N   LEU A 117       1.711  40.991  53.567  1.00 84.58           N  
ATOM    723  CA  LEU A 117       0.637  41.512  52.733  1.00 84.73           C  
ATOM    724  C   LEU A 117      -0.202  42.494  53.560  1.00 85.09           C  
ATOM    725  O   LEU A 117      -1.020  42.092  54.385  1.00 85.35           O  
ATOM    726  CB  LEU A 117      -0.223  40.339  52.246  1.00 84.53           C  
ATOM    727  CG  LEU A 117      -1.072  40.452  50.979  1.00 84.40           C  
ATOM    728  CD1 LEU A 117      -0.212  40.821  49.782  1.00 84.27           C  
ATOM    729  CD2 LEU A 117      -1.763  39.125  50.744  1.00 83.87           C  
ATOM    730  N   ALA A 118       0.012  43.786  53.332  1.00 85.64           N  
ATOM    731  CA  ALA A 118      -0.705  44.841  54.053  1.00 86.48           C  
ATOM    732  C   ALA A 118      -2.229  44.718  54.041  1.00 86.50           C  
ATOM    733  O   ALA A 118      -2.836  44.417  53.011  1.00 86.86           O  
ATOM    734  CB  ALA A 118      -0.296  46.206  53.505  1.00 87.24           C  
ATOM    735  N   LEU A 119      -2.834  44.991  55.196  1.00 86.11           N  
ATOM    736  CA  LEU A 119      -4.279  44.917  55.387  1.00 85.27           C  
ATOM    737  C   LEU A 119      -5.066  45.583  54.254  1.00 84.22           C  
ATOM    738  O   LEU A 119      -6.204  45.200  53.966  1.00 84.46           O  
ATOM    739  CB  LEU A 119      -4.631  45.558  56.730  1.00 85.92           C  
ATOM    740  CG  LEU A 119      -5.907  45.144  57.465  1.00 87.84           C  
ATOM    741  CD1 LEU A 119      -5.862  45.729  58.875  1.00 87.98           C  
ATOM    742  CD2 LEU A 119      -7.161  45.616  56.718  1.00 89.12           C  
ATOM    743  N   GLY A 120      -4.461  46.574  53.609  1.00 82.32           N  
ATOM    744  CA  GLY A 120      -5.140  47.256  52.526  1.00 81.93           C  
ATOM    745  C   GLY A 120      -4.279  47.358  51.285  1.00 81.63           C  
ATOM    746  O   GLY A 120      -4.181  48.416  50.668  1.00 81.52           O  
ATOM    747  N   ALA A 121      -3.661  46.248  50.907  1.00 81.40           N  
ATOM    748  CA  ALA A 121      -2.796  46.229  49.738  1.00 80.95           C  
ATOM    749  C   ALA A 121      -3.572  46.373  48.429  1.00 80.80           C  
ATOM    750  O   ALA A 121      -3.115  47.021  47.483  1.00 79.60           O  
ATOM    751  CB  ALA A 121      -1.984  44.940  49.724  1.00 80.51           C  
ATOM    752  N   PHE A 122      -4.757  45.784  48.385  1.00 81.12           N  
ATOM    753  CA  PHE A 122      -5.561  45.829  47.181  1.00 81.92           C  
ATOM    754  C   PHE A 122      -6.618  46.927  47.129  1.00 82.97           C  
ATOM    755  O   PHE A 122      -7.617  46.806  46.405  1.00 84.02           O  
ATOM    756  CB  PHE A 122      -6.196  44.461  46.972  1.00 80.81           C  
ATOM    757  CG  PHE A 122      -5.190  43.359  46.831  1.00 78.12           C  
ATOM    758  CD1 PHE A 122      -4.263  43.392  45.791  1.00 76.89           C  
ATOM    759  CD2 PHE A 122      -5.162  42.297  47.734  1.00 76.22           C  
ATOM    760  CE1 PHE A 122      -3.323  42.385  45.648  1.00 76.76           C  
ATOM    761  CE2 PHE A 122      -4.228  41.283  47.606  1.00 75.22           C  
ATOM    762  CZ  PHE A 122      -3.303  41.324  46.561  1.00 76.35           C  
ATOM    763  N   SER A 123      -6.392  48.000  47.883  1.00 82.90           N  
ATOM    764  CA  SER A 123      -7.321  49.122  47.892  1.00 82.01           C  
ATOM    765  C   SER A 123      -7.078  50.009  46.665  1.00 80.94           C  
ATOM    766  O   SER A 123      -5.926  50.336  46.338  1.00 80.12           O  
ATOM    767  CB  SER A 123      -7.153  49.937  49.178  1.00 82.72           C  
ATOM    768  OG  SER A 123      -5.846  50.466  49.285  1.00 83.10           O  
ATOM    769  N   GLY A 124      -8.171  50.379  45.995  1.00 79.59           N  
ATOM    770  CA  GLY A 124      -8.089  51.213  44.806  1.00 78.11           C  
ATOM    771  C   GLY A 124      -8.530  50.503  43.536  1.00 77.02           C  
ATOM    772  O   GLY A 124      -8.909  51.152  42.562  1.00 77.04           O  
ATOM    773  N   LEU A 125      -8.472  49.170  43.546  1.00 76.40           N  
ATOM    774  CA  LEU A 125      -8.862  48.351  42.396  1.00 75.34           C  
ATOM    775  C   LEU A 125     -10.369  48.163  42.425  1.00 75.39           C  
ATOM    776  O   LEU A 125     -10.871  47.066  42.675  1.00 74.85           O  
ATOM    777  CB  LEU A 125      -8.186  46.971  42.450  1.00 74.80           C  
ATOM    778  CG  LEU A 125      -6.667  46.725  42.406  1.00 72.09           C  
ATOM    779  CD1 LEU A 125      -5.960  47.874  41.709  1.00 71.02           C  
ATOM    780  CD2 LEU A 125      -6.145  46.530  43.809  1.00 69.34           C  
ATOM    781  N   SER A 126     -11.079  49.253  42.167  1.00 75.78           N  
ATOM    782  CA  SER A 126     -12.533  49.275  42.176  1.00 76.10           C  
ATOM    783  C   SER A 126     -13.139  48.575  40.965  1.00 75.76           C  
ATOM    784  O   SER A 126     -14.365  48.471  40.851  1.00 75.26           O  
ATOM    785  CB  SER A 126     -13.007  50.724  42.224  1.00 77.06           C  
ATOM    786  OG  SER A 126     -12.375  51.482  41.197  1.00 78.01           O  
ATOM    787  N   SER A 127     -12.278  48.096  40.071  1.00 74.64           N  
ATOM    788  CA  SER A 127     -12.729  47.416  38.862  1.00 73.80           C  
ATOM    789  C   SER A 127     -12.095  46.052  38.655  1.00 72.89           C  
ATOM    790  O   SER A 127     -12.251  45.453  37.589  1.00 73.16           O  
ATOM    791  CB  SER A 127     -12.413  48.269  37.642  1.00 74.81           C  
ATOM    792  OG  SER A 127     -13.042  49.527  37.742  1.00 77.26           O  
ATOM    793  N   LEU A 128     -11.381  45.558  39.658  1.00 71.81           N  
ATOM    794  CA  LEU A 128     -10.721  44.267  39.520  1.00 70.31           C  
ATOM    795  C   LEU A 128     -11.708  43.113  39.379  1.00 69.46           C  
ATOM    796  O   LEU A 128     -12.562  42.896  40.243  1.00 67.71           O  
ATOM    797  CB  LEU A 128      -9.800  44.001  40.711  1.00 68.33           C  
ATOM    798  CG  LEU A 128      -8.693  42.984  40.450  1.00 66.39           C  
ATOM    799  CD1 LEU A 128      -7.693  43.580  39.467  1.00 63.43           C  
ATOM    800  CD2 LEU A 128      -8.020  42.607  41.762  1.00 65.56           C  
ATOM    801  N   GLN A 129     -11.570  42.384  38.272  1.00 68.66           N  
ATOM    802  CA  GLN A 129     -12.414  41.243  37.979  1.00 66.76           C  
ATOM    803  C   GLN A 129     -11.652  39.925  38.137  1.00 64.72           C  
ATOM    804  O   GLN A 129     -12.210  38.927  38.592  1.00 64.73           O  
ATOM    805  CB  GLN A 129     -12.961  41.356  36.555  1.00 67.97           C  
ATOM    806  CG  GLN A 129     -13.830  42.569  36.343  1.00 71.78           C  
ATOM    807  CD  GLN A 129     -14.606  42.505  35.055  1.00 74.07           C  
ATOM    808  NE2 GLN A 129     -15.927  42.352  35.167  1.00 74.75           N  
ATOM    809  OE1 GLN A 129     -14.028  42.579  33.964  1.00 76.01           O  
ATOM    810  N   LYS A 130     -10.367  39.934  37.784  1.00 61.49           N  
ATOM    811  CA  LYS A 130      -9.542  38.736  37.847  1.00 57.80           C  
ATOM    812  C   LYS A 130      -8.303  38.930  38.697  1.00 56.96           C  
ATOM    813  O   LYS A 130      -7.493  39.802  38.419  1.00 56.94           O  
ATOM    814  CB  LYS A 130      -9.144  38.349  36.423  1.00 56.69           C  
ATOM    815  CG  LYS A 130      -8.298  37.102  36.275  1.00 56.07           C  
ATOM    816  CD  LYS A 130      -8.021  36.854  34.797  1.00 54.94           C  
ATOM    817  CE  LYS A 130      -7.189  35.610  34.540  1.00 52.96           C  
ATOM    818  NZ  LYS A 130      -6.918  35.510  33.086  1.00 52.06           N1+
ATOM    819  N   LEU A 131      -8.162  38.123  39.740  1.00 56.39           N  
ATOM    820  CA  LEU A 131      -6.993  38.208  40.612  1.00 55.60           C  
ATOM    821  C   LEU A 131      -6.274  36.870  40.601  1.00 56.59           C  
ATOM    822  O   LEU A 131      -6.837  35.854  41.007  1.00 57.18           O  
ATOM    823  CB  LEU A 131      -7.406  38.545  42.039  1.00 54.19           C  
ATOM    824  CG  LEU A 131      -6.264  38.583  43.059  1.00 53.09           C  
ATOM    825  CD1 LEU A 131      -5.259  39.644  42.668  1.00 52.04           C  
ATOM    826  CD2 LEU A 131      -6.811  38.855  44.452  1.00 52.22           C  
ATOM    827  N   VAL A 132      -5.028  36.870  40.137  1.00 56.75           N  
ATOM    828  CA  VAL A 132      -4.253  35.638  40.061  1.00 57.15           C  
ATOM    829  C   VAL A 132      -3.122  35.625  41.089  1.00 58.55           C  
ATOM    830  O   VAL A 132      -2.143  36.359  40.952  1.00 58.59           O  
ATOM    831  CB  VAL A 132      -3.642  35.465  38.660  1.00 55.47           C  
ATOM    832  CG1 VAL A 132      -3.131  34.058  38.489  1.00 56.08           C  
ATOM    833  CG2 VAL A 132      -4.659  35.782  37.605  1.00 53.34           C  
ATOM    834  N   ALA A 133      -3.264  34.790  42.115  1.00 59.46           N  
ATOM    835  CA  ALA A 133      -2.250  34.672  43.161  1.00 61.05           C  
ATOM    836  C   ALA A 133      -1.748  33.215  43.285  1.00 62.26           C  
ATOM    837  O   ALA A 133      -1.690  32.641  44.389  1.00 62.75           O  
ATOM    838  CB  ALA A 133      -2.829  35.155  44.495  1.00 59.86           C  
ATOM    839  N   VAL A 134      -1.386  32.623  42.146  1.00 61.67           N  
ATOM    840  CA  VAL A 134      -0.907  31.247  42.118  1.00 61.20           C  
ATOM    841  C   VAL A 134       0.515  31.192  42.629  1.00 62.25           C  
ATOM    842  O   VAL A 134       1.348  32.000  42.217  1.00 62.96           O  
ATOM    843  CB  VAL A 134      -0.941  30.673  40.694  1.00 60.15           C  
ATOM    844  CG1 VAL A 134      -0.341  29.283  40.678  1.00 58.62           C  
ATOM    845  CG2 VAL A 134      -2.360  30.632  40.199  1.00 59.40           C  
ATOM    846  N   GLU A 135       0.785  30.228  43.511  1.00 62.91           N  
ATOM    847  CA  GLU A 135       2.108  30.056  44.111  1.00 63.05           C  
ATOM    848  C   GLU A 135       2.629  31.400  44.610  1.00 63.55           C  
ATOM    849  O   GLU A 135       3.583  31.950  44.062  1.00 62.75           O  
ATOM    850  CB  GLU A 135       3.091  29.437  43.108  1.00 63.38           C  
ATOM    851  CG  GLU A 135       4.496  29.276  43.669  1.00 67.21           C  
ATOM    852  CD  GLU A 135       5.438  28.407  42.808  1.00 68.61           C  
ATOM    853  OE1 GLU A 135       5.491  28.608  41.572  1.00 68.30           O  
ATOM    854  OE2 GLU A 135       6.145  27.537  43.386  1.00 68.93           O1-
ATOM    855  N   THR A 136       1.962  31.926  45.639  1.00 64.30           N  
ATOM    856  CA  THR A 136       2.314  33.199  46.266  1.00 65.29           C  
ATOM    857  C   THR A 136       2.470  33.011  47.771  1.00 66.33           C  
ATOM    858  O   THR A 136       2.227  33.930  48.559  1.00 65.90           O  
ATOM    859  CB  THR A 136       1.244  34.300  46.023  1.00 65.42           C  
ATOM    860  CG2 THR A 136       1.208  34.707  44.563  1.00 65.46           C  
ATOM    861  OG1 THR A 136      -0.045  33.823  46.420  1.00 66.88           O  
ATOM    862  N   ASN A 137       2.853  31.801  48.160  1.00 67.74           N  
ATOM    863  CA  ASN A 137       3.081  31.468  49.558  1.00 69.87           C  
ATOM    864  C   ASN A 137       1.860  31.662  50.451  1.00 70.87           C  
ATOM    865  O   ASN A 137       1.969  31.609  51.675  1.00 72.22           O  
ATOM    866  CB  ASN A 137       4.233  32.314  50.084  1.00 71.51           C  
ATOM    867  CG  ASN A 137       5.034  31.605  51.152  1.00 74.39           C  
ATOM    868  ND2 ASN A 137       5.042  32.163  52.358  1.00 74.74           N  
ATOM    869  OD1 ASN A 137       5.649  30.567  50.895  1.00 76.39           O  
ATOM    870  N   LEU A 138       0.701  31.886  49.839  1.00 71.35           N  
ATOM    871  CA  LEU A 138      -0.543  32.105  50.573  1.00 71.20           C  
ATOM    872  C   LEU A 138      -0.887  30.898  51.434  1.00 71.80           C  
ATOM    873  O   LEU A 138      -1.092  29.808  50.919  1.00 70.95           O  
ATOM    874  CB  LEU A 138      -1.663  32.377  49.580  1.00 70.65           C  
ATOM    875  CG  LEU A 138      -2.797  33.270  50.053  1.00 70.17           C  
ATOM    876  CD1 LEU A 138      -3.683  33.574  48.871  1.00 71.37           C  
ATOM    877  CD2 LEU A 138      -3.571  32.609  51.164  1.00 69.66           C  
ATOM    878  N   ALA A 139      -0.960  31.097  52.746  1.00 73.82           N  
ATOM    879  CA  ALA A 139      -1.248  30.000  53.673  1.00 75.79           C  
ATOM    880  C   ALA A 139      -2.694  29.889  54.167  1.00 77.58           C  
ATOM    881  O   ALA A 139      -3.117  28.823  54.631  1.00 77.26           O  
ATOM    882  CB  ALA A 139      -0.307  30.083  54.866  1.00 75.28           C  
ATOM    883  N   SER A 140      -3.449  30.981  54.084  1.00 79.58           N  
ATOM    884  CA  SER A 140      -4.841  30.968  54.523  1.00 80.15           C  
ATOM    885  C   SER A 140      -5.677  31.992  53.782  1.00 80.24           C  
ATOM    886  O   SER A 140      -5.259  33.129  53.574  1.00 79.98           O  
ATOM    887  CB  SER A 140      -4.936  31.241  56.024  1.00 81.14           C  
ATOM    888  OG  SER A 140      -6.282  31.147  56.467  1.00 83.61           O  
ATOM    889  N   LEU A 141      -6.871  31.575  53.391  1.00 81.13           N  
ATOM    890  CA  LEU A 141      -7.794  32.437  52.674  1.00 82.05           C  
ATOM    891  C   LEU A 141      -8.373  33.456  53.665  1.00 83.08           C  
ATOM    892  O   LEU A 141      -8.873  34.510  53.269  1.00 83.22           O  
ATOM    893  CB  LEU A 141      -8.911  31.574  52.077  1.00 80.63           C  
ATOM    894  CG  LEU A 141      -9.521  31.908  50.718  1.00 78.82           C  
ATOM    895  CD1 LEU A 141      -8.428  31.940  49.664  1.00 79.71           C  
ATOM    896  CD2 LEU A 141     -10.565  30.866  50.367  1.00 77.08           C  
ATOM    897  N   GLU A 142      -8.282  33.125  54.956  1.00 83.89           N  
ATOM    898  CA  GLU A 142      -8.793  33.956  56.052  1.00 84.55           C  
ATOM    899  C   GLU A 142      -8.278  35.388  56.107  1.00 83.97           C  
ATOM    900  O   GLU A 142      -9.046  36.331  56.283  1.00 83.70           O  
ATOM    901  CB  GLU A 142      -8.493  33.291  57.400  1.00 85.84           C  
ATOM    902  CG  GLU A 142      -9.453  32.181  57.813  1.00 89.86           C  
ATOM    903  CD  GLU A 142     -10.882  32.679  58.033  1.00 92.48           C  
ATOM    904  OE1 GLU A 142     -11.047  33.799  58.578  1.00 92.69           O  
ATOM    905  OE2 GLU A 142     -11.839  31.949  57.674  1.00 93.78           O1-
ATOM    906  N   ASN A 143      -6.976  35.565  55.971  1.00 84.08           N  
ATOM    907  CA  ASN A 143      -6.425  36.902  56.055  1.00 84.83           C  
ATOM    908  C   ASN A 143      -6.123  37.592  54.736  1.00 84.33           C  
ATOM    909  O   ASN A 143      -5.535  38.670  54.736  1.00 85.30           O  
ATOM    910  CB  ASN A 143      -5.176  36.881  56.928  1.00 86.71           C  
ATOM    911  CG  ASN A 143      -5.455  36.346  58.324  1.00 88.75           C  
ATOM    912  ND2 ASN A 143      -4.686  35.340  58.742  1.00 89.61           N  
ATOM    913  OD1 ASN A 143      -6.346  36.833  59.021  1.00 89.61           O  
ATOM    914  N   PHE A 144      -6.527  36.991  53.620  1.00 83.00           N  
ATOM    915  CA  PHE A 144      -6.299  37.579  52.296  1.00 81.69           C  
ATOM    916  C   PHE A 144      -7.210  38.829  52.192  1.00 81.74           C  
ATOM    917  O   PHE A 144      -8.435  38.720  52.141  1.00 82.20           O  
ATOM    918  CB  PHE A 144      -6.633  36.521  51.225  1.00 79.35           C  
ATOM    919  CG  PHE A 144      -5.892  36.696  49.923  1.00 76.24           C  
ATOM    920  CD1 PHE A 144      -4.531  36.978  49.908  1.00 73.95           C  
ATOM    921  CD2 PHE A 144      -6.559  36.560  48.711  1.00 74.70           C  
ATOM    922  CE1 PHE A 144      -3.851  37.124  48.706  1.00 72.03           C  
ATOM    923  CE2 PHE A 144      -5.885  36.705  47.507  1.00 73.23           C  
ATOM    924  CZ  PHE A 144      -4.527  36.986  47.504  1.00 72.07           C  
ATOM    925  N   PRO A 145      -6.613  40.034  52.159  1.00 81.71           N  
ATOM    926  CA  PRO A 145      -7.351  41.307  52.081  1.00 81.78           C  
ATOM    927  C   PRO A 145      -8.054  41.669  50.772  1.00 81.37           C  
ATOM    928  O   PRO A 145      -7.697  42.667  50.133  1.00 81.58           O  
ATOM    929  CB  PRO A 145      -6.278  42.329  52.442  1.00 81.54           C  
ATOM    930  CG  PRO A 145      -5.079  41.751  51.756  1.00 82.07           C  
ATOM    931  CD  PRO A 145      -5.159  40.272  52.098  1.00 81.24           C  
ATOM    932  N   ILE A 146      -9.067  40.888  50.396  1.00 80.37           N  
ATOM    933  CA  ILE A 146      -9.804  41.130  49.152  1.00 79.55           C  
ATOM    934  C   ILE A 146     -11.306  41.357  49.353  1.00 80.05           C  
ATOM    935  O   ILE A 146     -12.013  41.727  48.401  1.00 79.98           O  
ATOM    936  CB  ILE A 146      -9.646  39.947  48.166  1.00 77.57           C  
ATOM    937  CG1 ILE A 146      -9.911  38.635  48.898  1.00 76.41           C  
ATOM    938  CG2 ILE A 146      -8.275  39.956  47.541  1.00 76.45           C  
ATOM    939  CD1 ILE A 146     -10.044  37.442  47.990  1.00 75.49           C  
ATOM    940  N   GLY A 147     -11.773  41.135  50.585  1.00 79.11           N  
ATOM    941  CA  GLY A 147     -13.182  41.275  50.922  1.00 77.49           C  
ATOM    942  C   GLY A 147     -13.957  42.493  50.437  1.00 77.12           C  
ATOM    943  O   GLY A 147     -15.172  42.534  50.594  1.00 76.20           O  
ATOM    944  N   HIP A 148     -13.285  43.482  49.852  1.00 77.18           N  
ATOM    945  CA  HIP A 148     -13.972  44.677  49.379  1.00 78.17           C  
ATOM    946  C   HIP A 148     -14.100  44.753  47.862  1.00 78.81           C  
ATOM    947  O   HIP A 148     -14.798  45.625  47.335  1.00 79.42           O  
ATOM    948  CB  HIP A 148     -13.250  45.925  49.871  1.00 78.60           C  
ATOM    949  CG  HIP A 148     -11.834  46.018  49.404  1.00 79.86           C  
ATOM    950  CD2 HIP A 148     -11.274  46.716  48.386  1.00 80.59           C  
ATOM    951  ND1 HIP A 148     -10.811  45.315  49.999  1.00 80.52           N  
ATOM    952  CE1 HIP A 148      -9.678  45.577  49.369  1.00 81.35           C  
ATOM    953  NE2 HIP A 148      -9.932  46.422  48.387  1.00 81.28           N  
ATOM    954  N   LEU A 149     -13.415  43.852  47.166  1.00 79.27           N  
ATOM    955  CA  LEU A 149     -13.443  43.812  45.706  1.00 79.69           C  
ATOM    956  C   LEU A 149     -14.746  43.142  45.247  1.00 79.97           C  
ATOM    957  O   LEU A 149     -14.774  41.947  44.946  1.00 80.69           O  
ATOM    958  CB  LEU A 149     -12.216  43.034  45.211  1.00 79.38           C  
ATOM    959  CG  LEU A 149     -10.867  43.545  45.738  1.00 79.38           C  
ATOM    960  CD1 LEU A 149      -9.807  42.488  45.544  1.00 79.06           C  
ATOM    961  CD2 LEU A 149     -10.473  44.846  45.029  1.00 80.02           C  
ATOM    962  N   LYS A 150     -15.824  43.919  45.196  1.00 79.82           N  
ATOM    963  CA  LYS A 150     -17.134  43.393  44.819  1.00 79.75           C  
ATOM    964  C   LYS A 150     -17.227  42.973  43.353  1.00 79.27           C  
ATOM    965  O   LYS A 150     -17.987  42.062  43.004  1.00 79.83           O  
ATOM    966  CB  LYS A 150     -18.219  44.433  45.137  1.00 80.50           C  
ATOM    967  CG  LYS A 150     -18.305  45.573  44.130  1.00 83.47           C  
ATOM    968  CD  LYS A 150     -18.760  46.891  44.769  1.00 85.65           C  
ATOM    969  CE  LYS A 150     -17.624  47.589  45.531  1.00 85.93           C  
ATOM    970  NZ  LYS A 150     -16.463  47.925  44.646  1.00 85.33           N1+
ATOM    971  N   THR A 151     -16.440  43.620  42.499  1.00 77.21           N  
ATOM    972  CA  THR A 151     -16.461  43.320  41.074  1.00 75.26           C  
ATOM    973  C   THR A 151     -15.715  42.037  40.674  1.00 75.22           C  
ATOM    974  O   THR A 151     -15.787  41.604  39.516  1.00 75.48           O  
ATOM    975  CB  THR A 151     -15.868  44.489  40.282  1.00 73.86           C  
ATOM    976  CG2 THR A 151     -16.697  45.732  40.494  1.00 71.81           C  
ATOM    977  OG1 THR A 151     -14.526  44.730  40.718  1.00 71.44           O  
ATOM    978  N   LEU A 152     -15.024  41.430  41.637  1.00 73.82           N  
ATOM    979  CA  LEU A 152     -14.231  40.219  41.416  1.00 72.46           C  
ATOM    980  C   LEU A 152     -15.019  39.056  40.823  1.00 72.69           C  
ATOM    981  O   LEU A 152     -15.906  38.516  41.484  1.00 72.11           O  
ATOM    982  CB  LEU A 152     -13.597  39.776  42.737  1.00 70.15           C  
ATOM    983  CG  LEU A 152     -12.400  38.825  42.693  1.00 68.88           C  
ATOM    984  CD1 LEU A 152     -11.217  39.519  42.041  1.00 67.77           C  
ATOM    985  CD2 LEU A 152     -12.046  38.387  44.102  1.00 66.77           C  
ATOM    986  N   LYS A 153     -14.680  38.674  39.584  1.00 73.07           N  
ATOM    987  CA  LYS A 153     -15.336  37.564  38.880  1.00 72.55           C  
ATOM    988  C   LYS A 153     -14.626  36.237  39.153  1.00 71.47           C  
ATOM    989  O   LYS A 153     -15.280  35.229  39.451  1.00 71.82           O  
ATOM    990  CB  LYS A 153     -15.355  37.803  37.365  1.00 74.07           C  
ATOM    991  CG  LYS A 153     -16.150  39.022  36.912  1.00 77.88           C  
ATOM    992  CD  LYS A 153     -16.265  39.078  35.384  1.00 79.88           C  
ATOM    993  CE  LYS A 153     -17.234  38.022  34.868  1.00 82.05           C  
ATOM    994  NZ  LYS A 153     -18.600  38.223  35.446  1.00 83.17           N1+
ATOM    995  N   GLU A 154     -13.295  36.237  39.044  1.00 69.44           N  
ATOM    996  CA  GLU A 154     -12.505  35.032  39.289  1.00 66.27           C  
ATOM    997  C   GLU A 154     -11.280  35.257  40.182  1.00 63.16           C  
ATOM    998  O   GLU A 154     -10.544  36.227  40.038  1.00 62.24           O  
ATOM    999  CB  GLU A 154     -12.098  34.387  37.957  1.00 67.51           C  
ATOM   1000  CG  GLU A 154     -11.200  35.221  37.058  1.00 71.17           C  
ATOM   1001  CD  GLU A 154     -11.010  34.587  35.673  1.00 73.45           C  
ATOM   1002  OE1 GLU A 154     -12.015  34.481  34.937  1.00 73.77           O  
ATOM   1003  OE2 GLU A 154      -9.870  34.190  35.324  1.00 73.99           O1-
ATOM   1004  N   LEU A 155     -11.086  34.332  41.115  1.00 61.57           N  
ATOM   1005  CA  LEU A 155      -9.984  34.378  42.073  1.00 59.89           C  
ATOM   1006  C   LEU A 155      -9.208  33.055  42.015  1.00 59.83           C  
ATOM   1007  O   LEU A 155      -9.704  32.017  42.443  1.00 60.19           O  
ATOM   1008  CB  LEU A 155     -10.566  34.612  43.473  1.00 58.10           C  
ATOM   1009  CG  LEU A 155      -9.713  34.878  44.711  1.00 56.38           C  
ATOM   1010  CD1 LEU A 155      -9.513  33.595  45.444  1.00 56.76           C  
ATOM   1011  CD2 LEU A 155      -8.396  35.525  44.338  1.00 55.24           C  
ATOM   1012  N   ASN A 156      -7.996  33.106  41.470  1.00 60.18           N  
ATOM   1013  CA  ASN A 156      -7.150  31.921  41.320  1.00 61.02           C  
ATOM   1014  C   ASN A 156      -6.042  31.867  42.370  1.00 61.64           C  
ATOM   1015  O   ASN A 156      -5.093  32.657  42.328  1.00 61.65           O  
ATOM   1016  CB  ASN A 156      -6.521  31.908  39.917  1.00 61.18           C  
ATOM   1017  CG  ASN A 156      -5.752  30.633  39.629  1.00 61.69           C  
ATOM   1018  ND2 ASN A 156      -5.719  29.720  40.603  1.00 60.20           N  
ATOM   1019  OD1 ASN A 156      -5.194  30.468  38.541  1.00 61.67           O  
ATOM   1020  N   VAL A 157      -6.162  30.933  43.308  1.00 61.63           N  
ATOM   1021  CA  VAL A 157      -5.164  30.791  44.366  1.00 61.69           C  
ATOM   1022  C   VAL A 157      -4.651  29.351  44.435  1.00 62.82           C  
ATOM   1023  O   VAL A 157      -4.547  28.765  45.517  1.00 62.58           O  
ATOM   1024  CB  VAL A 157      -5.750  31.199  45.750  1.00 60.46           C  
ATOM   1025  CG1 VAL A 157      -5.951  32.695  45.811  1.00 59.34           C  
ATOM   1026  CG2 VAL A 157      -7.074  30.495  45.993  1.00 58.59           C  
ATOM   1027  N   ALA A 158      -4.332  28.786  43.272  1.00 62.86           N  
ATOM   1028  CA  ALA A 158      -3.847  27.413  43.192  1.00 62.79           C  
ATOM   1029  C   ALA A 158      -2.363  27.335  43.452  1.00 63.81           C  
ATOM   1030  O   ALA A 158      -1.651  28.321  43.281  1.00 65.05           O  
ATOM   1031  CB  ALA A 158      -4.149  26.836  41.833  1.00 61.90           C  
ATOM   1032  N   HIP A 159      -1.902  26.156  43.864  1.00 65.02           N  
ATOM   1033  CA  HIP A 159      -0.484  25.917  44.149  1.00 65.36           C  
ATOM   1034  C   HIP A 159      -0.048  26.747  45.365  1.00 65.71           C  
ATOM   1035  O   HIP A 159       0.940  27.483  45.315  1.00 66.34           O  
ATOM   1036  CB  HIP A 159       0.355  26.282  42.913  1.00 66.12           C  
ATOM   1037  CG  HIP A 159       1.716  25.657  42.884  1.00 67.49           C  
ATOM   1038  CD2 HIP A 159       2.321  24.789  43.728  1.00 68.33           C  
ATOM   1039  ND1 HIP A 159       2.627  25.914  41.880  1.00 68.43           N  
ATOM   1040  CE1 HIP A 159       3.736  25.234  42.110  1.00 68.23           C  
ATOM   1041  NE2 HIP A 159       3.575  24.543  43.226  1.00 68.99           N  
ATOM   1042  N   ASN A 160      -0.799  26.622  46.455  1.00 65.61           N  
ATOM   1043  CA  ASN A 160      -0.518  27.353  47.681  1.00 65.65           C  
ATOM   1044  C   ASN A 160      -0.650  26.447  48.911  1.00 66.68           C  
ATOM   1045  O   ASN A 160      -1.029  25.281  48.793  1.00 67.61           O  
ATOM   1046  CB  ASN A 160      -1.444  28.568  47.784  1.00 65.28           C  
ATOM   1047  CG  ASN A 160      -0.992  29.727  46.898  1.00 65.85           C  
ATOM   1048  ND2 ASN A 160      -1.725  29.984  45.817  1.00 64.85           N  
ATOM   1049  OD1 ASN A 160       0.002  30.379  47.187  1.00 67.17           O  
ATOM   1050  N   LEU A 161      -0.353  26.993  50.091  1.00 67.39           N  
ATOM   1051  CA  LEU A 161      -0.354  26.237  51.357  1.00 66.56           C  
ATOM   1052  C   LEU A 161      -1.651  26.164  52.175  1.00 66.84           C  
ATOM   1053  O   LEU A 161      -1.617  25.896  53.377  1.00 66.59           O  
ATOM   1054  CB  LEU A 161       0.760  26.796  52.244  1.00 64.38           C  
ATOM   1055  CG  LEU A 161       2.036  27.078  51.451  1.00 62.21           C  
ATOM   1056  CD1 LEU A 161       2.889  28.067  52.195  1.00 62.29           C  
ATOM   1057  CD2 LEU A 161       2.771  25.784  51.179  1.00 60.82           C  
ATOM   1058  N   ILE A 162      -2.786  26.384  51.526  1.00 67.51           N  
ATOM   1059  CA  ILE A 162      -4.070  26.363  52.209  1.00 67.24           C  
ATOM   1060  C   ILE A 162      -4.438  24.972  52.701  1.00 68.63           C  
ATOM   1061  O   ILE A 162      -4.367  24.010  51.944  1.00 68.80           O  
ATOM   1062  CB  ILE A 162      -5.166  26.906  51.277  1.00 65.91           C  
ATOM   1063  CG1 ILE A 162      -4.861  28.374  50.937  1.00 63.65           C  
ATOM   1064  CG2 ILE A 162      -6.533  26.731  51.924  1.00 66.12           C  
ATOM   1065  CD1 ILE A 162      -5.831  29.017  49.982  1.00 62.26           C  
ATOM   1066  N   GLN A 163      -4.838  24.879  53.971  1.00 70.83           N  
ATOM   1067  CA  GLN A 163      -5.205  23.595  54.591  1.00 71.53           C  
ATOM   1068  C   GLN A 163      -6.673  23.417  54.895  1.00 72.02           C  
ATOM   1069  O   GLN A 163      -7.144  22.286  55.040  1.00 71.21           O  
ATOM   1070  CB  GLN A 163      -4.448  23.393  55.894  1.00 71.41           C  
ATOM   1071  CG  GLN A 163      -3.086  22.795  55.728  1.00 72.93           C  
ATOM   1072  CD  GLN A 163      -2.168  23.223  56.835  1.00 73.20           C  
ATOM   1073  NE2 GLN A 163      -1.814  22.286  57.706  1.00 73.46           N  
ATOM   1074  OE1 GLN A 163      -1.783  24.392  56.917  1.00 72.59           O  
ATOM   1075  N   SER A 164      -7.387  24.532  55.001  1.00 72.98           N  
ATOM   1076  CA  SER A 164      -8.803  24.506  55.317  1.00 74.09           C  
ATOM   1077  C   SER A 164      -9.668  24.927  54.142  1.00 74.96           C  
ATOM   1078  O   SER A 164      -9.252  25.748  53.327  1.00 74.81           O  
ATOM   1079  CB  SER A 164      -9.061  25.434  56.499  1.00 73.85           C  
ATOM   1080  OG  SER A 164     -10.430  25.453  56.840  1.00 76.52           O  
ATOM   1081  N   PHE A 165     -10.871  24.362  54.056  1.00 76.55           N  
ATOM   1082  CA  PHE A 165     -11.801  24.718  52.985  1.00 78.34           C  
ATOM   1083  C   PHE A 165     -12.819  25.739  53.490  1.00 79.94           C  
ATOM   1084  O   PHE A 165     -13.638  26.239  52.723  1.00 80.57           O  
ATOM   1085  CB  PHE A 165     -12.546  23.491  52.464  1.00 78.12           C  
ATOM   1086  CG  PHE A 165     -13.475  23.785  51.315  1.00 78.20           C  
ATOM   1087  CD1 PHE A 165     -14.731  23.184  51.244  1.00 78.89           C  
ATOM   1088  CD2 PHE A 165     -13.097  24.663  50.300  1.00 77.97           C  
ATOM   1089  CE1 PHE A 165     -15.597  23.453  50.178  1.00 78.99           C  
ATOM   1090  CE2 PHE A 165     -13.952  24.940  49.231  1.00 78.26           C  
ATOM   1091  CZ  PHE A 165     -15.206  24.335  49.167  1.00 77.85           C  
ATOM   1092  N   LYS A 166     -12.756  26.049  54.781  1.00 81.42           N  
ATOM   1093  CA  LYS A 166     -13.667  27.012  55.393  1.00 82.50           C  
ATOM   1094  C   LYS A 166     -13.533  28.380  54.729  1.00 82.76           C  
ATOM   1095  O   LYS A 166     -12.579  29.113  54.980  1.00 81.77           O  
ATOM   1096  CB  LYS A 166     -13.376  27.116  56.895  1.00 84.21           C  
ATOM   1097  CG  LYS A 166     -14.316  28.030  57.692  1.00 85.67           C  
ATOM   1098  CD  LYS A 166     -14.137  27.822  59.199  1.00 85.75           C  
ATOM   1099  CE  LYS A 166     -14.644  29.013  59.972  1.00 86.19           C  
ATOM   1100  NZ  LYS A 166     -13.957  30.251  59.492  1.00 86.57           N1+
ATOM   1101  N   LEU A 167     -14.502  28.707  53.872  1.00 83.71           N  
ATOM   1102  CA  LEU A 167     -14.523  29.982  53.154  1.00 83.21           C  
ATOM   1103  C   LEU A 167     -14.687  31.129  54.140  1.00 83.07           C  
ATOM   1104  O   LEU A 167     -15.481  31.046  55.080  1.00 82.21           O  
ATOM   1105  CB  LEU A 167     -15.664  30.005  52.133  1.00 82.40           C  
ATOM   1106  CG  LEU A 167     -15.538  29.063  50.936  1.00 81.09           C  
ATOM   1107  CD1 LEU A 167     -16.853  28.992  50.208  1.00 81.15           C  
ATOM   1108  CD2 LEU A 167     -14.452  29.545  50.016  1.00 81.06           C  
ATOM   1109  N   PRO A 168     -13.922  32.212  53.947  1.00 83.30           N  
ATOM   1110  CA  PRO A 168     -13.999  33.370  54.839  1.00 83.89           C  
ATOM   1111  C   PRO A 168     -15.370  34.027  54.824  1.00 83.79           C  
ATOM   1112  O   PRO A 168     -16.157  33.813  53.908  1.00 83.70           O  
ATOM   1113  CB  PRO A 168     -12.909  34.295  54.296  1.00 83.51           C  
ATOM   1114  CG  PRO A 168     -11.918  33.353  53.730  1.00 83.35           C  
ATOM   1115  CD  PRO A 168     -12.808  32.370  53.000  1.00 83.32           C  
ATOM   1116  N   GLU A 169     -15.644  34.831  55.842  1.00 84.07           N  
ATOM   1117  CA  GLU A 169     -16.921  35.516  55.937  1.00 84.47           C  
ATOM   1118  C   GLU A 169     -17.045  36.597  54.882  1.00 83.52           C  
ATOM   1119  O   GLU A 169     -18.128  36.831  54.361  1.00 82.52           O  
ATOM   1120  CB  GLU A 169     -17.093  36.146  57.320  1.00 86.75           C  
ATOM   1121  CG  GLU A 169     -17.477  35.177  58.426  1.00 90.06           C  
ATOM   1122  CD  GLU A 169     -18.722  34.374  58.087  1.00 92.89           C  
ATOM   1123  OE1 GLU A 169     -18.586  33.361  57.369  1.00 94.72           O  
ATOM   1124  OE2 GLU A 169     -19.836  34.758  58.517  1.00 94.10           O1-
ATOM   1125  N   TYR A 170     -15.934  37.251  54.564  1.00 83.64           N  
ATOM   1126  CA  TYR A 170     -15.958  38.327  53.583  1.00 84.47           C  
ATOM   1127  C   TYR A 170     -16.447  37.892  52.210  1.00 85.34           C  
ATOM   1128  O   TYR A 170     -16.692  38.730  51.344  1.00 85.62           O  
ATOM   1129  CB  TYR A 170     -14.579  39.000  53.474  1.00 84.66           C  
ATOM   1130  CG  TYR A 170     -13.461  38.143  52.913  1.00 85.59           C  
ATOM   1131  CD1 TYR A 170     -13.441  37.771  51.571  1.00 86.19           C  
ATOM   1132  CD2 TYR A 170     -12.413  37.710  53.722  1.00 85.50           C  
ATOM   1133  CE1 TYR A 170     -12.410  36.994  51.050  1.00 85.16           C  
ATOM   1134  CE2 TYR A 170     -11.379  36.933  53.206  1.00 84.56           C  
ATOM   1135  CZ  TYR A 170     -11.389  36.582  51.868  1.00 83.90           C  
ATOM   1136  OH  TYR A 170     -10.366  35.831  51.350  1.00 82.69           O  
ATOM   1137  N   PHE A 171     -16.608  36.586  52.012  1.00 86.37           N  
ATOM   1138  CA  PHE A 171     -17.083  36.075  50.729  1.00 87.44           C  
ATOM   1139  C   PHE A 171     -18.466  36.599  50.364  1.00 88.11           C  
ATOM   1140  O   PHE A 171     -18.889  36.506  49.216  1.00 87.97           O  
ATOM   1141  CB  PHE A 171     -17.079  34.547  50.741  1.00 88.20           C  
ATOM   1142  CG  PHE A 171     -15.910  33.946  50.020  1.00 89.43           C  
ATOM   1143  CD1 PHE A 171     -14.608  34.285  50.379  1.00 90.28           C  
ATOM   1144  CD2 PHE A 171     -16.108  33.081  48.948  1.00 89.47           C  
ATOM   1145  CE1 PHE A 171     -13.509  33.775  49.675  1.00 90.15           C  
ATOM   1146  CE2 PHE A 171     -15.023  32.565  48.236  1.00 90.29           C  
ATOM   1147  CZ  PHE A 171     -13.717  32.914  48.597  1.00 90.01           C  
ATOM   1148  N   SER A 172     -19.164  37.153  51.350  1.00 88.58           N  
ATOM   1149  CA  SER A 172     -20.481  37.714  51.125  1.00 88.10           C  
ATOM   1150  C   SER A 172     -20.341  38.926  50.213  1.00 89.16           C  
ATOM   1151  O   SER A 172     -20.962  38.979  49.157  1.00 89.59           O  
ATOM   1152  CB  SER A 172     -21.102  38.132  52.447  1.00 86.83           C  
ATOM   1153  OG  SER A 172     -21.004  37.070  53.372  1.00 85.65           O  
ATOM   1154  N   ASN A 173     -19.517  39.894  50.604  1.00 90.45           N  
ATOM   1155  CA  ASN A 173     -19.336  41.089  49.783  1.00 92.08           C  
ATOM   1156  C   ASN A 173     -18.849  40.738  48.375  1.00 90.87           C  
ATOM   1157  O   ASN A 173     -18.960  41.550  47.457  1.00 90.98           O  
ATOM   1158  CB  ASN A 173     -18.356  42.077  50.438  1.00 96.79           C  
ATOM   1159  CG  ASN A 173     -18.906  42.702  51.727  1.00102.35           C  
ATOM   1160  ND2 ASN A 173     -18.005  43.187  52.590  1.00106.94           N  
ATOM   1161  OD1 ASN A 173     -20.126  42.753  51.929  1.00102.49           O  
ATOM   1162  N   LEU A 174     -18.308  39.533  48.207  1.00 89.54           N  
ATOM   1163  CA  LEU A 174     -17.830  39.077  46.895  1.00 87.59           C  
ATOM   1164  C   LEU A 174     -19.020  38.485  46.142  1.00 86.93           C  
ATOM   1165  O   LEU A 174     -19.137  37.274  45.988  1.00 86.85           O  
ATOM   1166  CB  LEU A 174     -16.748  38.013  47.070  1.00 86.22           C  
ATOM   1167  CG  LEU A 174     -15.384  38.456  47.581  1.00 84.87           C  
ATOM   1168  CD1 LEU A 174     -14.471  37.254  47.723  1.00 84.13           C  
ATOM   1169  CD2 LEU A 174     -14.798  39.461  46.614  1.00 84.87           C  
ATOM   1170  N   THR A 175     -19.896  39.353  45.657  1.00 86.00           N  
ATOM   1171  CA  THR A 175     -21.109  38.916  44.985  1.00 84.80           C  
ATOM   1172  C   THR A 175     -21.053  38.609  43.484  1.00 82.34           C  
ATOM   1173  O   THR A 175     -22.034  38.136  42.909  1.00 81.41           O  
ATOM   1174  CB  THR A 175     -22.227  39.941  45.253  1.00 85.68           C  
ATOM   1175  CG2 THR A 175     -21.818  41.320  44.755  1.00 85.35           C  
ATOM   1176  OG1 THR A 175     -23.428  39.522  44.599  1.00 88.42           O  
ATOM   1177  N   ASN A 176     -19.918  38.866  42.848  1.00 80.47           N  
ATOM   1178  CA  ASN A 176     -19.791  38.601  41.415  1.00 78.58           C  
ATOM   1179  C   ASN A 176     -18.792  37.488  41.128  1.00 76.63           C  
ATOM   1180  O   ASN A 176     -18.384  37.294  39.980  1.00 76.82           O  
ATOM   1181  CB  ASN A 176     -19.353  39.870  40.680  1.00 79.10           C  
ATOM   1182  CG  ASN A 176     -20.449  40.899  40.591  1.00 79.30           C  
ATOM   1183  ND2 ASN A 176     -20.592  41.504  39.420  1.00 79.29           N  
ATOM   1184  OD1 ASN A 176     -21.154  41.160  41.568  1.00 79.97           O  
ATOM   1185  N   LEU A 177     -18.407  36.758  42.167  1.00 73.77           N  
ATOM   1186  CA  LEU A 177     -17.442  35.679  42.022  1.00 71.82           C  
ATOM   1187  C   LEU A 177     -18.062  34.469  41.338  1.00 71.72           C  
ATOM   1188  O   LEU A 177     -19.090  33.961  41.787  1.00 72.00           O  
ATOM   1189  CB  LEU A 177     -16.907  35.269  43.394  1.00 69.05           C  
ATOM   1190  CG  LEU A 177     -15.718  34.312  43.390  1.00 67.34           C  
ATOM   1191  CD1 LEU A 177     -14.498  35.037  42.847  1.00 66.26           C  
ATOM   1192  CD2 LEU A 177     -15.458  33.801  44.788  1.00 64.27           C  
ATOM   1193  N   GLU A 178     -17.432  34.006  40.259  1.00 71.03           N  
ATOM   1194  CA  GLU A 178     -17.926  32.842  39.533  1.00 71.61           C  
ATOM   1195  C   GLU A 178     -16.882  31.739  39.444  1.00 71.32           C  
ATOM   1196  O   GLU A 178     -17.214  30.563  39.250  1.00 71.11           O  
ATOM   1197  CB  GLU A 178     -18.318  33.210  38.109  1.00 73.25           C  
ATOM   1198  CG  GLU A 178     -19.017  34.529  37.963  1.00 77.88           C  
ATOM   1199  CD  GLU A 178     -19.697  34.653  36.619  1.00 80.73           C  
ATOM   1200  OE1 GLU A 178     -20.777  34.029  36.458  1.00 82.20           O  
ATOM   1201  OE2 GLU A 178     -19.151  35.354  35.727  1.00 81.84           O1-
ATOM   1202  N   HIP A 179     -15.617  32.122  39.575  1.00 69.78           N  
ATOM   1203  CA  HIP A 179     -14.535  31.160  39.475  1.00 68.06           C  
ATOM   1204  C   HIP A 179     -13.562  31.173  40.654  1.00 65.76           C  
ATOM   1205  O   HIP A 179     -12.990  32.204  40.981  1.00 64.26           O  
ATOM   1206  CB  HIP A 179     -13.785  31.415  38.176  1.00 70.53           C  
ATOM   1207  CG  HIP A 179     -14.615  31.201  36.948  1.00 73.95           C  
ATOM   1208  CD2 HIP A 179     -15.271  32.075  36.146  1.00 75.10           C  
ATOM   1209  ND1 HIP A 179     -14.836  29.949  36.410  1.00 75.42           N  
ATOM   1210  CE1 HIP A 179     -15.588  30.061  35.328  1.00 76.16           C  
ATOM   1211  NE2 HIP A 179     -15.867  31.342  35.145  1.00 76.39           N  
ATOM   1212  N   LEU A 180     -13.383  30.011  41.282  1.00 64.26           N  
ATOM   1213  CA  LEU A 180     -12.471  29.846  42.416  1.00 61.27           C  
ATOM   1214  C   LEU A 180     -11.591  28.616  42.192  1.00 61.72           C  
ATOM   1215  O   LEU A 180     -12.080  27.486  42.075  1.00 61.98           O  
ATOM   1216  CB  LEU A 180     -13.247  29.671  43.723  1.00 58.40           C  
ATOM   1217  CG  LEU A 180     -12.355  29.582  44.959  1.00 56.62           C  
ATOM   1218  CD1 LEU A 180     -11.669  30.905  45.137  1.00 55.84           C  
ATOM   1219  CD2 LEU A 180     -13.157  29.242  46.204  1.00 55.33           C  
ATOM   1220  N   ASP A 181     -10.286  28.847  42.121  1.00 62.39           N  
ATOM   1221  CA  ASP A 181      -9.318  27.775  41.905  1.00 62.29           C  
ATOM   1222  C   ASP A 181      -8.522  27.506  43.186  1.00 61.13           C  
ATOM   1223  O   ASP A 181      -7.643  28.294  43.559  1.00 60.39           O  
ATOM   1224  CB  ASP A 181      -8.347  28.163  40.778  1.00 63.49           C  
ATOM   1225  CG  ASP A 181      -7.613  26.961  40.199  1.00 65.81           C  
ATOM   1226  OD1 ASP A 181      -7.483  25.950  40.929  1.00 66.92           O  
ATOM   1227  OD2 ASP A 181      -7.157  27.027  39.027  1.00 66.23           O1-
ATOM   1228  N   LEU A 182      -8.848  26.405  43.856  1.00 59.04           N  
ATOM   1229  CA  LEU A 182      -8.162  26.003  45.080  1.00 57.62           C  
ATOM   1230  C   LEU A 182      -7.354  24.723  44.821  1.00 57.71           C  
ATOM   1231  O   LEU A 182      -6.926  24.038  45.765  1.00 56.19           O  
ATOM   1232  CB  LEU A 182      -9.176  25.748  46.196  1.00 56.01           C  
ATOM   1233  CG  LEU A 182      -9.829  26.955  46.867  1.00 55.11           C  
ATOM   1234  CD1 LEU A 182     -10.862  26.504  47.886  1.00 54.58           C  
ATOM   1235  CD2 LEU A 182      -8.750  27.773  47.545  1.00 55.96           C  
ATOM   1236  N   SER A 183      -7.144  24.411  43.541  1.00 57.07           N  
ATOM   1237  CA  SER A 183      -6.416  23.202  43.167  1.00 56.68           C  
ATOM   1238  C   SER A 183      -4.946  23.284  43.572  1.00 56.41           C  
ATOM   1239  O   SER A 183      -4.377  24.379  43.661  1.00 56.20           O  
ATOM   1240  CB  SER A 183      -6.546  22.934  41.655  1.00 55.23           C  
ATOM   1241  OG  SER A 183      -5.678  23.758  40.888  1.00 54.16           O  
ATOM   1242  N   SER A 184      -4.353  22.115  43.823  1.00 54.82           N  
ATOM   1243  CA  SER A 184      -2.956  21.997  44.225  1.00 53.85           C  
ATOM   1244  C   SER A 184      -2.646  22.728  45.512  1.00 53.50           C  
ATOM   1245  O   SER A 184      -1.737  23.539  45.554  1.00 53.85           O  
ATOM   1246  CB  SER A 184      -2.024  22.513  43.125  1.00 53.08           C  
ATOM   1247  OG  SER A 184      -1.939  21.610  42.040  1.00 54.50           O  
ATOM   1248  N   ASN A 185      -3.409  22.453  46.558  1.00 53.73           N  
ATOM   1249  CA  ASN A 185      -3.165  23.074  47.841  1.00 54.75           C  
ATOM   1250  C   ASN A 185      -3.040  21.964  48.866  1.00 57.95           C  
ATOM   1251  O   ASN A 185      -2.724  20.830  48.506  1.00 59.40           O  
ATOM   1252  CB  ASN A 185      -4.281  24.040  48.202  1.00 54.13           C  
ATOM   1253  CG  ASN A 185      -4.082  25.434  47.583  1.00 54.42           C  
ATOM   1254  ND2 ASN A 185      -3.735  26.408  48.419  1.00 52.45           N  
ATOM   1255  OD1 ASN A 185      -4.238  25.626  46.375  1.00 54.30           O  
ATOM   1256  N   LYS A 186      -3.288  22.259  50.137  1.00 60.94           N  
ATOM   1257  CA  LYS A 186      -3.131  21.226  51.164  1.00 63.38           C  
ATOM   1258  C   LYS A 186      -4.387  20.828  51.924  1.00 64.30           C  
ATOM   1259  O   LYS A 186      -4.299  20.288  53.023  1.00 65.12           O  
ATOM   1260  CB  LYS A 186      -2.044  21.646  52.161  1.00 63.32           C  
ATOM   1261  CG  LYS A 186      -0.701  21.915  51.507  1.00 64.39           C  
ATOM   1262  CD  LYS A 186      -0.154  20.658  50.846  1.00 65.82           C  
ATOM   1263  CE  LYS A 186       1.050  20.964  49.956  1.00 66.98           C  
ATOM   1264  NZ  LYS A 186       2.116  21.709  50.685  1.00 68.80           N1+
ATOM   1265  N   ILE A 187      -5.552  21.085  51.349  1.00 65.01           N  
ATOM   1266  CA  ILE A 187      -6.786  20.713  52.016  1.00 65.98           C  
ATOM   1267  C   ILE A 187      -6.846  19.191  52.132  1.00 67.91           C  
ATOM   1268  O   ILE A 187      -6.582  18.480  51.160  1.00 68.07           O  
ATOM   1269  CB  ILE A 187      -8.006  21.205  51.232  1.00 64.91           C  
ATOM   1270  CG1 ILE A 187      -7.913  22.722  51.040  1.00 63.64           C  
ATOM   1271  CG2 ILE A 187      -9.283  20.817  51.964  1.00 63.53           C  
ATOM   1272  CD1 ILE A 187      -9.062  23.306  50.259  1.00 62.32           C  
ATOM   1273  N   GLN A 188      -7.188  18.699  53.322  1.00 70.20           N  
ATOM   1274  CA  GLN A 188      -7.272  17.257  53.566  1.00 71.52           C  
ATOM   1275  C   GLN A 188      -8.639  16.805  54.047  1.00 72.04           C  
ATOM   1276  O   GLN A 188      -8.914  15.611  54.090  1.00 72.11           O  
ATOM   1277  CB  GLN A 188      -6.230  16.831  54.590  1.00 72.57           C  
ATOM   1278  CG  GLN A 188      -4.814  17.212  54.201  1.00 74.47           C  
ATOM   1279  CD  GLN A 188      -3.784  16.765  55.226  1.00 75.36           C  
ATOM   1280  NE2 GLN A 188      -3.082  17.730  55.823  1.00 74.80           N  
ATOM   1281  OE1 GLN A 188      -3.624  15.567  55.479  1.00 75.07           O  
ATOM   1282  N   SER A 189      -9.491  17.758  54.404  1.00 73.52           N  
ATOM   1283  CA  SER A 189     -10.834  17.435  54.873  1.00 75.05           C  
ATOM   1284  C   SER A 189     -11.823  18.608  54.826  1.00 75.58           C  
ATOM   1285  O   SER A 189     -11.450  19.781  54.946  1.00 75.32           O  
ATOM   1286  CB  SER A 189     -10.760  16.886  56.293  1.00 75.63           C  
ATOM   1287  OG  SER A 189     -10.119  17.812  57.143  1.00 76.72           O  
ATOM   1288  N   ILE A 190     -13.096  18.279  54.651  1.00 76.15           N  
ATOM   1289  CA  ILE A 190     -14.142  19.289  54.580  1.00 76.69           C  
ATOM   1290  C   ILE A 190     -15.189  19.009  55.658  1.00 77.95           C  
ATOM   1291  O   ILE A 190     -15.830  17.951  55.653  1.00 76.73           O  
ATOM   1292  CB  ILE A 190     -14.828  19.282  53.195  1.00 75.81           C  
ATOM   1293  CG1 ILE A 190     -13.793  19.534  52.102  1.00 74.51           C  
ATOM   1294  CG2 ILE A 190     -15.889  20.364  53.129  1.00 76.54           C  
ATOM   1295  CD1 ILE A 190     -14.329  19.326  50.714  1.00 73.53           C  
ATOM   1296  N   TYR A 191     -15.338  19.960  56.585  1.00 78.88           N  
ATOM   1297  CA  TYR A 191     -16.293  19.850  57.681  1.00 79.16           C  
ATOM   1298  C   TYR A 191     -17.481  20.724  57.367  1.00 79.64           C  
ATOM   1299  O   TYR A 191     -17.335  21.734  56.694  1.00 79.66           O  
ATOM   1300  CB  TYR A 191     -15.659  20.312  58.983  1.00 79.44           C  
ATOM   1301  CG  TYR A 191     -14.394  19.564  59.341  1.00 80.59           C  
ATOM   1302  CD1 TYR A 191     -13.170  20.225  59.413  1.00 81.19           C  
ATOM   1303  CD2 TYR A 191     -14.420  18.193  59.611  1.00 80.70           C  
ATOM   1304  CE1 TYR A 191     -11.999  19.542  59.747  1.00 81.49           C  
ATOM   1305  CE2 TYR A 191     -13.255  17.497  59.944  1.00 80.82           C  
ATOM   1306  CZ  TYR A 191     -12.049  18.176  60.012  1.00 81.51           C  
ATOM   1307  OH  TYR A 191     -10.898  17.493  60.348  1.00 81.12           O  
ATOM   1308  N   CYS A 192     -18.652  20.346  57.866  1.00 80.68           N  
ATOM   1309  CA  CYS A 192     -19.877  21.095  57.605  1.00 82.24           C  
ATOM   1310  C   CYS A 192     -19.754  22.609  57.721  1.00 82.48           C  
ATOM   1311  O   CYS A 192     -20.172  23.339  56.825  1.00 82.85           O  
ATOM   1312  CB  CYS A 192     -20.996  20.621  58.532  1.00 82.71           C  
ATOM   1313  SG  CYS A 192     -21.514  18.906  58.289  1.00 88.91           S  
ATOM   1314  N   THR A 193     -19.173  23.080  58.817  1.00 82.87           N  
ATOM   1315  CA  THR A 193     -19.043  24.511  59.053  1.00 83.58           C  
ATOM   1316  C   THR A 193     -18.286  25.284  57.977  1.00 85.12           C  
ATOM   1317  O   THR A 193     -18.469  26.491  57.830  1.00 85.66           O  
ATOM   1318  CB  THR A 193     -18.376  24.773  60.400  1.00 82.63           C  
ATOM   1319  CG2 THR A 193     -19.099  23.999  61.491  1.00 82.59           C  
ATOM   1320  OG1 THR A 193     -17.007  24.356  60.348  1.00 81.75           O  
ATOM   1321  N   ASP A 194     -17.449  24.584  57.220  1.00 86.79           N  
ATOM   1322  CA  ASP A 194     -16.652  25.204  56.164  1.00 87.46           C  
ATOM   1323  C   ASP A 194     -17.514  25.887  55.095  1.00 87.57           C  
ATOM   1324  O   ASP A 194     -17.163  26.958  54.582  1.00 86.85           O  
ATOM   1325  CB  ASP A 194     -15.747  24.145  55.506  1.00 88.63           C  
ATOM   1326  CG  ASP A 194     -14.747  23.512  56.492  1.00 89.57           C  
ATOM   1327  OD1 ASP A 194     -14.042  22.549  56.104  1.00 89.52           O  
ATOM   1328  OD2 ASP A 194     -14.661  23.979  57.648  1.00 89.66           O1-
ATOM   1329  N   LEU A 195     -18.652  25.273  54.787  1.00 87.71           N  
ATOM   1330  CA  LEU A 195     -19.573  25.780  53.772  1.00 88.66           C  
ATOM   1331  C   LEU A 195     -20.674  26.727  54.263  1.00 89.78           C  
ATOM   1332  O   LEU A 195     -21.506  27.184  53.474  1.00 89.23           O  
ATOM   1333  CB  LEU A 195     -20.217  24.597  53.063  1.00 87.72           C  
ATOM   1334  CG  LEU A 195     -19.211  23.774  52.275  1.00 87.54           C  
ATOM   1335  CD1 LEU A 195     -19.806  22.435  51.910  1.00 88.02           C  
ATOM   1336  CD2 LEU A 195     -18.806  24.556  51.041  1.00 86.90           C  
ATOM   1337  N   ARG A 196     -20.670  27.029  55.556  1.00 90.95           N  
ATOM   1338  CA  ARG A 196     -21.684  27.894  56.141  1.00 91.73           C  
ATOM   1339  C   ARG A 196     -21.863  29.216  55.405  1.00 90.77           C  
ATOM   1340  O   ARG A 196     -22.961  29.756  55.364  1.00 90.51           O  
ATOM   1341  CB  ARG A 196     -21.349  28.165  57.604  1.00 93.72           C  
ATOM   1342  CG  ARG A 196     -22.470  28.821  58.388  1.00 97.63           C  
ATOM   1343  CD  ARG A 196     -22.024  29.141  59.809  1.00101.07           C  
ATOM   1344  NE  ARG A 196     -20.849  30.012  59.821  1.00103.44           N  
ATOM   1345  CZ  ARG A 196     -20.839  31.277  59.403  1.00103.19           C  
ATOM   1346  NH1 ARG A 196     -21.945  31.846  58.937  1.00102.31           N1+
ATOM   1347  NH2 ARG A 196     -19.710  31.971  59.441  1.00103.30           N  
ATOM   1348  N   VAL A 197     -20.791  29.732  54.819  1.00 90.57           N  
ATOM   1349  CA  VAL A 197     -20.866  30.996  54.090  1.00 90.00           C  
ATOM   1350  C   VAL A 197     -21.790  30.917  52.885  1.00 89.60           C  
ATOM   1351  O   VAL A 197     -22.522  31.858  52.578  1.00 88.05           O  
ATOM   1352  CB  VAL A 197     -19.505  31.405  53.552  1.00 90.03           C  
ATOM   1353  CG1 VAL A 197     -19.545  32.866  53.119  1.00 89.03           C  
ATOM   1354  CG2 VAL A 197     -18.435  31.122  54.590  1.00 90.66           C  
ATOM   1355  N   LEU A 198     -21.723  29.789  52.189  1.00 89.61           N  
ATOM   1356  CA  LEU A 198     -22.533  29.571  51.006  1.00 89.36           C  
ATOM   1357  C   LEU A 198     -24.031  29.507  51.336  1.00 90.72           C  
ATOM   1358  O   LEU A 198     -24.856  30.015  50.574  1.00 90.33           O  
ATOM   1359  CB  LEU A 198     -22.063  28.297  50.293  1.00 86.72           C  
ATOM   1360  CG  LEU A 198     -20.663  28.392  49.668  1.00 83.63           C  
ATOM   1361  CD1 LEU A 198     -20.256  27.054  49.097  1.00 82.31           C  
ATOM   1362  CD2 LEU A 198     -20.660  29.446  48.582  1.00 82.12           C  
ATOM   1363  N   HIP A 199     -24.378  28.902  52.470  1.00 92.67           N  
ATOM   1364  CA  HIP A 199     -25.778  28.808  52.889  1.00 94.03           C  
ATOM   1365  C   HIP A 199     -26.433  30.203  52.939  1.00 95.25           C  
ATOM   1366  O   HIP A 199     -27.645  30.314  53.083  1.00 96.07           O  
ATOM   1367  CB  HIP A 199     -25.880  28.185  54.287  1.00 93.74           C  
ATOM   1368  CG  HIP A 199     -25.566  26.723  54.346  1.00 94.11           C  
ATOM   1369  CD2 HIP A 199     -24.551  26.055  54.945  1.00 94.76           C  
ATOM   1370  ND1 HIP A 199     -26.392  25.759  53.810  1.00 94.26           N  
ATOM   1371  CE1 HIP A 199     -25.901  24.561  54.079  1.00 94.85           C  
ATOM   1372  NE2 HIP A 199     -24.783  24.714  54.767  1.00 94.17           N  
ATOM   1373  N   GLN A 200     -25.635  31.261  52.815  1.00 96.30           N  
ATOM   1374  CA  GLN A 200     -26.160  32.624  52.887  1.00 97.18           C  
ATOM   1375  C   GLN A 200     -25.956  33.448  51.616  1.00 97.32           C  
ATOM   1376  O   GLN A 200     -25.877  34.679  51.661  1.00 96.57           O  
ATOM   1377  CB  GLN A 200     -25.526  33.355  54.073  1.00 98.76           C  
ATOM   1378  CG  GLN A 200     -25.763  32.689  55.422  1.00100.28           C  
ATOM   1379  CD  GLN A 200     -24.897  33.288  56.518  1.00101.57           C  
ATOM   1380  NE2 GLN A 200     -24.118  32.444  57.189  1.00101.31           N  
ATOM   1381  OE1 GLN A 200     -24.923  34.497  56.753  1.00102.60           O  
ATOM   1382  N   MET A 201     -25.859  32.764  50.486  1.00 97.72           N  
ATOM   1383  CA  MET A 201     -25.691  33.425  49.203  1.00 98.18           C  
ATOM   1384  C   MET A 201     -26.577  32.674  48.218  1.00 98.71           C  
ATOM   1385  O   MET A 201     -26.130  31.735  47.552  1.00 97.68           O  
ATOM   1386  CB  MET A 201     -24.235  33.366  48.740  1.00 98.13           C  
ATOM   1387  CG  MET A 201     -23.261  34.182  49.570  1.00 97.74           C  
ATOM   1388  SD  MET A 201     -21.556  34.052  48.956  1.00 97.67           S  
ATOM   1389  CE  MET A 201     -21.686  34.936  47.372  1.00 97.63           C  
ATOM   1390  N   PRO A 202     -27.861  33.069  48.132  1.00 99.41           N  
ATOM   1391  CA  PRO A 202     -28.833  32.444  47.230  1.00 99.06           C  
ATOM   1392  C   PRO A 202     -28.265  32.325  45.821  1.00 98.08           C  
ATOM   1393  O   PRO A 202     -27.853  31.244  45.397  1.00 98.12           O  
ATOM   1394  CB  PRO A 202     -30.028  33.394  47.307  1.00 99.35           C  
ATOM   1395  CG  PRO A 202     -29.961  33.883  48.720  1.00 98.92           C  
ATOM   1396  CD  PRO A 202     -28.482  34.188  48.866  1.00 99.46           C  
ATOM   1397  N   LEU A 203     -28.250  33.438  45.097  1.00 96.64           N  
ATOM   1398  CA  LEU A 203     -27.686  33.440  43.754  1.00 95.65           C  
ATOM   1399  C   LEU A 203     -26.169  33.316  43.956  1.00 93.24           C  
ATOM   1400  O   LEU A 203     -25.590  34.020  44.786  1.00 93.80           O  
ATOM   1401  CB  LEU A 203     -28.040  34.754  43.020  1.00 97.95           C  
ATOM   1402  CG  LEU A 203     -29.494  35.055  42.583  1.00 99.18           C  
ATOM   1403  CD1 LEU A 203     -29.573  36.491  42.049  1.00 98.61           C  
ATOM   1404  CD2 LEU A 203     -29.966  34.061  41.492  1.00 98.84           C  
ATOM   1405  N   LEU A 204     -25.525  32.410  43.223  1.00 89.80           N  
ATOM   1406  CA  LEU A 204     -24.090  32.218  43.377  1.00 86.78           C  
ATOM   1407  C   LEU A 204     -23.568  31.169  42.391  1.00 85.50           C  
ATOM   1408  O   LEU A 204     -23.388  30.006  42.741  1.00 85.66           O  
ATOM   1409  CB  LEU A 204     -23.797  31.814  44.828  1.00 85.71           C  
ATOM   1410  CG  LEU A 204     -22.372  31.792  45.385  1.00 85.43           C  
ATOM   1411  CD1 LEU A 204     -21.827  30.384  45.308  1.00 85.28           C  
ATOM   1412  CD2 LEU A 204     -21.501  32.804  44.643  1.00 84.47           C  
ATOM   1413  N   ASN A 205     -23.341  31.607  41.155  1.00 83.86           N  
ATOM   1414  CA  ASN A 205     -22.845  30.772  40.064  1.00 82.49           C  
ATOM   1415  C   ASN A 205     -21.357  30.471  40.330  1.00 81.21           C  
ATOM   1416  O   ASN A 205     -20.489  31.022  39.657  1.00 83.60           O  
ATOM   1417  CB  ASN A 205     -23.001  31.561  38.751  1.00 84.70           C  
ATOM   1418  CG  ASN A 205     -23.264  30.679  37.538  1.00 88.68           C  
ATOM   1419  ND2 ASN A 205     -22.395  30.772  36.528  1.00 92.86           N  
ATOM   1420  OD1 ASN A 205     -24.247  29.939  37.508  1.00 88.28           O  
ATOM   1421  N   LEU A 206     -21.050  29.594  41.285  1.00 76.97           N  
ATOM   1422  CA  LEU A 206     -19.651  29.293  41.595  1.00 72.80           C  
ATOM   1423  C   LEU A 206     -19.085  28.037  40.931  1.00 71.75           C  
ATOM   1424  O   LEU A 206     -19.638  26.947  41.087  1.00 71.87           O  
ATOM   1425  CB  LEU A 206     -19.472  29.178  43.112  1.00 71.74           C  
ATOM   1426  CG  LEU A 206     -18.142  29.612  43.753  1.00 69.88           C  
ATOM   1427  CD1 LEU A 206     -17.023  28.672  43.391  1.00 69.77           C  
ATOM   1428  CD2 LEU A 206     -17.800  31.020  43.294  1.00 69.98           C  
ATOM   1429  N   SER A 207     -17.981  28.204  40.194  1.00 70.08           N  
ATOM   1430  CA  SER A 207     -17.275  27.093  39.526  1.00 68.04           C  
ATOM   1431  C   SER A 207     -16.002  26.837  40.352  1.00 66.38           C  
ATOM   1432  O   SER A 207     -15.070  27.645  40.346  1.00 65.64           O  
ATOM   1433  CB  SER A 207     -16.890  27.470  38.085  1.00 67.81           C  
ATOM   1434  OG  SER A 207     -18.031  27.653  37.262  1.00 67.03           O  
ATOM   1435  N   LEU A 208     -15.970  25.702  41.040  1.00 64.66           N  
ATOM   1436  CA  LEU A 208     -14.871  25.346  41.930  1.00 63.87           C  
ATOM   1437  C   LEU A 208     -13.953  24.193  41.482  1.00 64.77           C  
ATOM   1438  O   LEU A 208     -14.428  23.148  41.007  1.00 65.15           O  
ATOM   1439  CB  LEU A 208     -15.481  25.021  43.291  1.00 61.66           C  
ATOM   1440  CG  LEU A 208     -14.653  24.561  44.479  1.00 60.93           C  
ATOM   1441  CD1 LEU A 208     -13.761  25.682  44.968  1.00 60.16           C  
ATOM   1442  CD2 LEU A 208     -15.610  24.137  45.570  1.00 59.91           C  
ATOM   1443  N   ASP A 209     -12.638  24.383  41.654  1.00 64.40           N  
ATOM   1444  CA  ASP A 209     -11.645  23.361  41.297  1.00 63.29           C  
ATOM   1445  C   ASP A 209     -10.858  22.980  42.540  1.00 62.33           C  
ATOM   1446  O   ASP A 209     -10.173  23.824  43.109  1.00 62.67           O  
ATOM   1447  CB  ASP A 209     -10.655  23.879  40.244  1.00 63.91           C  
ATOM   1448  CG  ASP A 209      -9.878  22.748  39.554  1.00 65.11           C  
ATOM   1449  OD1 ASP A 209      -9.643  21.706  40.209  1.00 65.89           O  
ATOM   1450  OD2 ASP A 209      -9.493  22.893  38.364  1.00 63.76           O1-
ATOM   1451  N   LEU A 210     -10.956  21.713  42.951  1.00 61.25           N  
ATOM   1452  CA  LEU A 210     -10.236  21.203  44.134  1.00 60.28           C  
ATOM   1453  C   LEU A 210      -9.218  20.113  43.796  1.00 59.94           C  
ATOM   1454  O   LEU A 210      -8.753  19.406  44.684  1.00 59.65           O  
ATOM   1455  CB  LEU A 210     -11.219  20.640  45.171  1.00 58.31           C  
ATOM   1456  CG  LEU A 210     -12.062  21.664  45.937  1.00 59.15           C  
ATOM   1457  CD1 LEU A 210     -13.037  20.940  46.847  1.00 56.43           C  
ATOM   1458  CD2 LEU A 210     -11.155  22.600  46.737  1.00 57.90           C  
ATOM   1459  N   SER A 211      -8.868  19.991  42.517  1.00 59.55           N  
ATOM   1460  CA  SER A 211      -7.934  18.968  42.061  1.00 58.12           C  
ATOM   1461  C   SER A 211      -6.576  19.025  42.750  1.00 58.65           C  
ATOM   1462  O   SER A 211      -6.132  20.082  43.198  1.00 59.47           O  
ATOM   1463  CB  SER A 211      -7.745  19.067  40.544  1.00 56.89           C  
ATOM   1464  OG  SER A 211      -8.970  18.889  39.852  1.00 53.85           O  
ATOM   1465  N   LEU A 212      -5.932  17.865  42.830  1.00 58.98           N  
ATOM   1466  CA  LEU A 212      -4.614  17.713  43.443  1.00 58.90           C  
ATOM   1467  C   LEU A 212      -4.491  18.104  44.920  1.00 60.57           C  
ATOM   1468  O   LEU A 212      -3.418  18.466  45.384  1.00 61.97           O  
ATOM   1469  CB  LEU A 212      -3.579  18.456  42.603  1.00 55.41           C  
ATOM   1470  CG  LEU A 212      -3.385  17.821  41.225  1.00 54.62           C  
ATOM   1471  CD1 LEU A 212      -2.432  18.652  40.407  1.00 53.76           C  
ATOM   1472  CD2 LEU A 212      -2.873  16.392  41.373  1.00 52.40           C  
ATOM   1473  N   ASN A 213      -5.595  18.038  45.658  1.00 62.43           N  
ATOM   1474  CA  ASN A 213      -5.582  18.324  47.086  1.00 63.77           C  
ATOM   1475  C   ASN A 213      -5.682  16.935  47.691  1.00 66.84           C  
ATOM   1476  O   ASN A 213      -6.532  16.140  47.287  1.00 67.65           O  
ATOM   1477  CB  ASN A 213      -6.782  19.177  47.491  1.00 62.50           C  
ATOM   1478  CG  ASN A 213      -6.494  20.674  47.414  1.00 63.63           C  
ATOM   1479  ND2 ASN A 213      -7.044  21.331  46.402  1.00 63.84           N  
ATOM   1480  OD1 ASN A 213      -5.786  21.229  48.250  1.00 63.58           O  
ATOM   1481  N   PRO A 214      -4.798  16.606  48.646  1.00 69.29           N  
ATOM   1482  CA  PRO A 214      -4.788  15.291  49.302  1.00 70.35           C  
ATOM   1483  C   PRO A 214      -5.995  15.053  50.219  1.00 72.89           C  
ATOM   1484  O   PRO A 214      -5.864  14.894  51.437  1.00 72.88           O  
ATOM   1485  CB  PRO A 214      -3.469  15.308  50.054  1.00 69.83           C  
ATOM   1486  CG  PRO A 214      -3.366  16.744  50.476  1.00 69.02           C  
ATOM   1487  CD  PRO A 214      -3.776  17.495  49.232  1.00 68.94           C  
ATOM   1488  N   MET A 215      -7.171  15.020  49.606  1.00 74.89           N  
ATOM   1489  CA  MET A 215      -8.424  14.821  50.313  1.00 76.76           C  
ATOM   1490  C   MET A 215      -8.544  13.403  50.839  1.00 77.89           C  
ATOM   1491  O   MET A 215      -8.028  12.465  50.227  1.00 79.21           O  
ATOM   1492  CB  MET A 215      -9.577  15.080  49.351  1.00 78.35           C  
ATOM   1493  CG  MET A 215     -10.881  15.472  49.999  1.00 81.04           C  
ATOM   1494  SD  MET A 215     -11.022  17.268  50.096  1.00 83.86           S  
ATOM   1495  CE  MET A 215     -11.271  17.659  48.351  1.00 82.81           C  
ATOM   1496  N   ASN A 216      -9.210  13.240  51.975  1.00 78.30           N  
ATOM   1497  CA  ASN A 216      -9.431  11.899  52.517  1.00 80.14           C  
ATOM   1498  C   ASN A 216     -10.613  11.842  53.469  1.00 79.54           C  
ATOM   1499  O   ASN A 216     -10.883  10.802  54.066  1.00 79.05           O  
ATOM   1500  CB  ASN A 216      -8.172  11.339  53.188  1.00 82.42           C  
ATOM   1501  CG  ASN A 216      -7.545  12.310  54.136  1.00 85.29           C  
ATOM   1502  ND2 ASN A 216      -6.280  12.650  53.885  1.00 86.43           N  
ATOM   1503  OD1 ASN A 216      -8.183  12.758  55.090  1.00 86.81           O  
ATOM   1504  N   PHE A 217     -11.319  12.964  53.598  1.00 79.16           N  
ATOM   1505  CA  PHE A 217     -12.512  13.037  54.436  1.00 78.41           C  
ATOM   1506  C   PHE A 217     -13.383  14.271  54.211  1.00 78.09           C  
ATOM   1507  O   PHE A 217     -12.935  15.416  54.356  1.00 77.09           O  
ATOM   1508  CB  PHE A 217     -12.163  12.957  55.928  1.00 78.29           C  
ATOM   1509  CG  PHE A 217     -13.374  13.043  56.847  1.00 78.09           C  
ATOM   1510  CD1 PHE A 217     -14.349  12.036  56.846  1.00 78.09           C  
ATOM   1511  CD2 PHE A 217     -13.555  14.144  57.690  1.00 77.62           C  
ATOM   1512  CE1 PHE A 217     -15.481  12.123  57.673  1.00 77.32           C  
ATOM   1513  CE2 PHE A 217     -14.678  14.243  58.520  1.00 76.28           C  
ATOM   1514  CZ  PHE A 217     -15.647  13.231  58.511  1.00 76.72           C  
ATOM   1515  N   ILE A 218     -14.635  14.015  53.844  1.00 77.49           N  
ATOM   1516  CA  ILE A 218     -15.631  15.056  53.651  1.00 77.09           C  
ATOM   1517  C   ILE A 218     -16.769  14.638  54.585  1.00 77.96           C  
ATOM   1518  O   ILE A 218     -17.464  13.653  54.342  1.00 76.59           O  
ATOM   1519  CB  ILE A 218     -16.111  15.122  52.192  1.00 75.79           C  
ATOM   1520  CG1 ILE A 218     -14.970  15.605  51.293  1.00 75.00           C  
ATOM   1521  CG2 ILE A 218     -17.278  16.078  52.077  1.00 76.15           C  
ATOM   1522  CD1 ILE A 218     -15.278  15.562  49.816  1.00 73.95           C  
ATOM   1523  N   GLN A 219     -16.914  15.382  55.682  1.00 80.46           N  
ATOM   1524  CA  GLN A 219     -17.923  15.116  56.719  1.00 81.34           C  
ATOM   1525  C   GLN A 219     -19.334  14.997  56.165  1.00 80.98           C  
ATOM   1526  O   GLN A 219     -19.861  15.951  55.596  1.00 81.59           O  
ATOM   1527  CB  GLN A 219     -17.898  16.226  57.769  1.00 82.57           C  
ATOM   1528  CG  GLN A 219     -18.573  15.859  59.072  1.00 83.86           C  
ATOM   1529  CD  GLN A 219     -19.106  17.068  59.807  1.00 85.30           C  
ATOM   1530  NE2 GLN A 219     -20.323  16.945  60.336  1.00 86.03           N  
ATOM   1531  OE1 GLN A 219     -18.434  18.104  59.905  1.00 85.19           O  
ATOM   1532  N   PRO A 220     -19.976  13.832  56.350  1.00 80.42           N  
ATOM   1533  CA  PRO A 220     -21.338  13.611  55.852  1.00 80.16           C  
ATOM   1534  C   PRO A 220     -22.302  14.780  56.060  1.00 80.37           C  
ATOM   1535  O   PRO A 220     -22.255  15.479  57.073  1.00 79.14           O  
ATOM   1536  CB  PRO A 220     -21.768  12.351  56.590  1.00 79.08           C  
ATOM   1537  CG  PRO A 220     -20.505  11.584  56.655  1.00 79.20           C  
ATOM   1538  CD  PRO A 220     -19.485  12.639  57.057  1.00 80.00           C  
ATOM   1539  N   GLY A 221     -23.168  14.981  55.071  1.00 81.42           N  
ATOM   1540  CA  GLY A 221     -24.152  16.046  55.129  1.00 82.62           C  
ATOM   1541  C   GLY A 221     -23.579  17.445  55.011  1.00 83.01           C  
ATOM   1542  O   GLY A 221     -24.310  18.430  55.165  1.00 83.30           O  
ATOM   1543  N   ALA A 222     -22.283  17.542  54.733  1.00 82.48           N  
ATOM   1544  CA  ALA A 222     -21.627  18.838  54.610  1.00 82.16           C  
ATOM   1545  C   ALA A 222     -22.092  19.618  53.389  1.00 82.23           C  
ATOM   1546  O   ALA A 222     -22.053  20.847  53.389  1.00 81.90           O  
ATOM   1547  CB  ALA A 222     -20.117  18.657  54.564  1.00 81.41           C  
ATOM   1548  N   PHE A 223     -22.534  18.911  52.351  1.00 82.36           N  
ATOM   1549  CA  PHE A 223     -22.983  19.589  51.143  1.00 81.86           C  
ATOM   1550  C   PHE A 223     -24.484  19.707  50.962  1.00 83.21           C  
ATOM   1551  O   PHE A 223     -24.942  20.188  49.923  1.00 83.46           O  
ATOM   1552  CB  PHE A 223     -22.360  18.943  49.903  1.00 79.51           C  
ATOM   1553  CG  PHE A 223     -20.931  19.349  49.676  1.00 76.79           C  
ATOM   1554  CD1 PHE A 223     -19.887  18.652  50.272  1.00 74.99           C  
ATOM   1555  CD2 PHE A 223     -20.636  20.479  48.923  1.00 75.58           C  
ATOM   1556  CE1 PHE A 223     -18.572  19.081  50.127  1.00 73.32           C  
ATOM   1557  CE2 PHE A 223     -19.326  20.912  48.774  1.00 73.48           C  
ATOM   1558  CZ  PHE A 223     -18.290  20.211  49.379  1.00 72.13           C  
ATOM   1559  N   LYS A 224     -25.250  19.281  51.965  1.00 84.77           N  
ATOM   1560  CA  LYS A 224     -26.709  19.373  51.898  1.00 85.05           C  
ATOM   1561  C   LYS A 224     -27.154  20.796  51.537  1.00 84.10           C  
ATOM   1562  O   LYS A 224     -26.780  21.775  52.185  1.00 82.46           O  
ATOM   1563  CB  LYS A 224     -27.347  18.959  53.230  1.00 86.12           C  
ATOM   1564  CG  LYS A 224     -27.744  17.484  53.335  1.00 87.66           C  
ATOM   1565  CD  LYS A 224     -28.493  17.221  54.654  1.00 89.01           C  
ATOM   1566  CE  LYS A 224     -28.957  15.773  54.783  1.00 88.74           C  
ATOM   1567  NZ  LYS A 224     -29.576  15.482  56.111  1.00 88.09           N1+
ATOM   1568  N   GLU A 225     -27.947  20.890  50.480  1.00 83.97           N  
ATOM   1569  CA  GLU A 225     -28.462  22.161  50.002  1.00 83.81           C  
ATOM   1570  C   GLU A 225     -27.416  23.186  49.605  1.00 81.64           C  
ATOM   1571  O   GLU A 225     -27.573  24.388  49.839  1.00 80.72           O  
ATOM   1572  CB  GLU A 225     -29.415  22.760  51.027  1.00 86.73           C  
ATOM   1573  CG  GLU A 225     -30.705  21.967  51.149  1.00 90.51           C  
ATOM   1574  CD  GLU A 225     -31.803  22.740  51.832  1.00 92.41           C  
ATOM   1575  OE1 GLU A 225     -31.637  23.074  53.030  1.00 93.57           O  
ATOM   1576  OE2 GLU A 225     -32.828  23.013  51.163  1.00 93.73           O1-
ATOM   1577  N   ILE A 226     -26.348  22.694  48.993  1.00 79.24           N  
ATOM   1578  CA  ILE A 226     -25.288  23.554  48.508  1.00 77.19           C  
ATOM   1579  C   ILE A 226     -25.401  23.457  46.999  1.00 75.11           C  
ATOM   1580  O   ILE A 226     -25.787  22.407  46.474  1.00 74.76           O  
ATOM   1581  CB  ILE A 226     -23.902  23.046  48.938  1.00 77.58           C  
ATOM   1582  CG1 ILE A 226     -23.785  23.066  50.460  1.00 78.10           C  
ATOM   1583  CG2 ILE A 226     -22.827  23.932  48.334  1.00 77.69           C  
ATOM   1584  CD1 ILE A 226     -23.818  24.464  51.061  1.00 77.98           C  
ATOM   1585  N   ARG A 227     -25.082  24.536  46.295  1.00 72.79           N  
ATOM   1586  CA  ARG A 227     -25.176  24.497  44.850  1.00 71.18           C  
ATOM   1587  C   ARG A 227     -24.004  25.128  44.112  1.00 68.27           C  
ATOM   1588  O   ARG A 227     -23.738  26.323  44.214  1.00 67.52           O  
ATOM   1589  CB  ARG A 227     -26.482  25.143  44.396  1.00 74.08           C  
ATOM   1590  CG  ARG A 227     -26.645  25.232  42.888  1.00 79.72           C  
ATOM   1591  CD  ARG A 227     -28.037  25.723  42.539  1.00 85.33           C  
ATOM   1592  NE  ARG A 227     -28.342  26.960  43.256  1.00 90.43           N  
ATOM   1593  CZ  ARG A 227     -29.547  27.522  43.324  1.00 92.57           C  
ATOM   1594  NH1 ARG A 227     -30.589  26.956  42.706  1.00 93.24           N1+
ATOM   1595  NH2 ARG A 227     -29.709  28.647  44.022  1.00 92.20           N  
ATOM   1596  N   LEU A 228     -23.315  24.291  43.353  1.00 64.70           N  
ATOM   1597  CA  LEU A 228     -22.180  24.718  42.567  1.00 61.25           C  
ATOM   1598  C   LEU A 228     -22.545  24.625  41.093  1.00 59.85           C  
ATOM   1599  O   LEU A 228     -23.409  23.834  40.716  1.00 58.70           O  
ATOM   1600  CB  LEU A 228     -20.989  23.803  42.849  1.00 59.57           C  
ATOM   1601  CG  LEU A 228     -20.134  23.966  44.106  1.00 57.82           C  
ATOM   1602  CD1 LEU A 228     -20.764  24.936  45.078  1.00 55.72           C  
ATOM   1603  CD2 LEU A 228     -19.935  22.597  44.727  1.00 56.21           C  
ATOM   1604  N   HIP A 229     -21.891  25.427  40.258  1.00 58.63           N  
ATOM   1605  CA  HIP A 229     -22.148  25.359  38.827  1.00 58.98           C  
ATOM   1606  C   HIP A 229     -21.256  24.260  38.225  1.00 58.95           C  
ATOM   1607  O   HIP A 229     -21.691  23.485  37.365  1.00 59.59           O  
ATOM   1608  CB  HIP A 229     -21.876  26.705  38.153  1.00 59.21           C  
ATOM   1609  CG  HIP A 229     -22.179  26.708  36.685  1.00 61.56           C  
ATOM   1610  CD2 HIP A 229     -23.355  26.787  36.022  1.00 61.93           C  
ATOM   1611  ND1 HIP A 229     -21.206  26.542  35.722  1.00 62.41           N  
ATOM   1612  CE1 HIP A 229     -21.770  26.514  34.529  1.00 61.98           C  
ATOM   1613  NE2 HIP A 229     -23.073  26.661  34.683  1.00 62.88           N  
ATOM   1614  N   LYS A 230     -20.008  24.200  38.690  1.00 57.75           N  
ATOM   1615  CA  LYS A 230     -19.051  23.185  38.237  1.00 56.26           C  
ATOM   1616  C   LYS A 230     -18.199  22.787  39.453  1.00 55.19           C  
ATOM   1617  O   LYS A 230     -17.958  23.609  40.347  1.00 54.81           O  
ATOM   1618  CB  LYS A 230     -18.145  23.762  37.128  1.00 54.47           C  
ATOM   1619  CG  LYS A 230     -17.308  22.739  36.316  1.00 52.27           C  
ATOM   1620  CD  LYS A 230     -16.387  23.487  35.324  1.00 53.42           C  
ATOM   1621  CE  LYS A 230     -15.823  22.624  34.188  1.00 54.11           C  
ATOM   1622  NZ  LYS A 230     -14.470  22.013  34.456  1.00 53.29           N1+
ATOM   1623  N   LEU A 231     -17.771  21.525  39.491  1.00 52.56           N  
ATOM   1624  CA  LEU A 231     -16.921  21.020  40.561  1.00 51.03           C  
ATOM   1625  C   LEU A 231     -15.951  20.083  39.869  1.00 51.75           C  
ATOM   1626  O   LEU A 231     -16.364  19.215  39.099  1.00 52.22           O  
ATOM   1627  CB  LEU A 231     -17.720  20.216  41.586  1.00 49.57           C  
ATOM   1628  CG  LEU A 231     -17.254  20.156  43.053  1.00 48.62           C  
ATOM   1629  CD1 LEU A 231     -17.806  18.888  43.673  1.00 47.73           C  
ATOM   1630  CD2 LEU A 231     -15.749  20.167  43.177  1.00 46.33           C  
ATOM   1631  N   THR A 232     -14.661  20.268  40.109  1.00 52.44           N  
ATOM   1632  CA  THR A 232     -13.669  19.388  39.509  1.00 52.42           C  
ATOM   1633  C   THR A 232     -12.861  18.783  40.650  1.00 52.83           C  
ATOM   1634  O   THR A 232     -12.286  19.500  41.473  1.00 53.22           O  
ATOM   1635  CB  THR A 232     -12.718  20.149  38.557  1.00 52.51           C  
ATOM   1636  CG2 THR A 232     -11.748  19.191  37.907  1.00 51.40           C  
ATOM   1637  OG1 THR A 232     -13.468  20.792  37.522  1.00 53.28           O  
ATOM   1638  N   LEU A 233     -12.859  17.459  40.710  1.00 52.07           N  
ATOM   1639  CA  LEU A 233     -12.129  16.718  41.728  1.00 51.99           C  
ATOM   1640  C   LEU A 233     -11.280  15.661  41.033  1.00 53.13           C  
ATOM   1641  O   LEU A 233     -11.656  14.479  40.953  1.00 52.57           O  
ATOM   1642  CB  LEU A 233     -13.096  16.044  42.700  1.00 52.19           C  
ATOM   1643  CG  LEU A 233     -13.882  16.962  43.639  1.00 53.03           C  
ATOM   1644  CD1 LEU A 233     -14.893  16.154  44.416  1.00 52.67           C  
ATOM   1645  CD2 LEU A 233     -12.936  17.675  44.587  1.00 52.91           C  
ATOM   1646  N   ARG A 234     -10.147  16.104  40.497  1.00 54.19           N  
ATOM   1647  CA  ARG A 234      -9.231  15.215  39.801  1.00 55.46           C  
ATOM   1648  C   ARG A 234      -7.967  14.958  40.622  1.00 57.27           C  
ATOM   1649  O   ARG A 234      -7.340  15.888  41.137  1.00 57.94           O  
ATOM   1650  CB  ARG A 234      -8.868  15.808  38.436  1.00 54.48           C  
ATOM   1651  CG  ARG A 234     -10.004  15.779  37.421  1.00 52.93           C  
ATOM   1652  CD  ARG A 234      -9.571  16.358  36.091  1.00 52.41           C  
ATOM   1653  NE  ARG A 234      -8.691  15.468  35.340  1.00 51.62           N  
ATOM   1654  CZ  ARG A 234      -7.911  15.870  34.345  1.00 50.80           C  
ATOM   1655  NH1 ARG A 234      -7.898  17.152  33.985  1.00 50.03           N1+
ATOM   1656  NH2 ARG A 234      -7.148  14.992  33.712  1.00 49.33           N  
ATOM   1657  N   ASN A 235      -7.604  13.684  40.740  1.00 59.25           N  
ATOM   1658  CA  ASN A 235      -6.428  13.268  41.494  1.00 61.39           C  
ATOM   1659  C   ASN A 235      -6.504  13.685  42.946  1.00 62.46           C  
ATOM   1660  O   ASN A 235      -5.520  14.151  43.520  1.00 64.19           O  
ATOM   1661  CB  ASN A 235      -5.155  13.844  40.875  1.00 61.25           C  
ATOM   1662  CG  ASN A 235      -4.220  12.767  40.377  1.00 62.34           C  
ATOM   1663  ND2 ASN A 235      -4.648  11.514  40.490  1.00 62.83           N  
ATOM   1664  OD1 ASN A 235      -3.129  13.051  39.890  1.00 63.34           O  
ATOM   1665  N   ASN A 236      -7.666  13.506  43.552  1.00 63.84           N  
ATOM   1666  CA  ASN A 236      -7.820  13.889  44.940  1.00 65.83           C  
ATOM   1667  C   ASN A 236      -7.722  12.747  45.920  1.00 67.50           C  
ATOM   1668  O   ASN A 236      -7.183  12.913  47.008  1.00 68.82           O  
ATOM   1669  CB  ASN A 236      -9.158  14.575  45.151  1.00 66.24           C  
ATOM   1670  CG  ASN A 236      -9.189  15.951  44.569  1.00 67.67           C  
ATOM   1671  ND2 ASN A 236     -10.156  16.207  43.706  1.00 68.86           N  
ATOM   1672  OD1 ASN A 236      -8.355  16.783  44.891  1.00 68.88           O  
ATOM   1673  N   PHE A 237      -8.228  11.585  45.538  1.00 68.57           N  
ATOM   1674  CA  PHE A 237      -8.246  10.470  46.457  1.00 68.98           C  
ATOM   1675  C   PHE A 237      -7.170   9.438  46.265  1.00 69.50           C  
ATOM   1676  O   PHE A 237      -6.836   9.071  45.137  1.00 68.11           O  
ATOM   1677  CB  PHE A 237      -9.632   9.850  46.416  1.00 69.36           C  
ATOM   1678  CG  PHE A 237     -10.720  10.872  46.245  1.00 69.49           C  
ATOM   1679  CD1 PHE A 237     -11.358  11.030  45.015  1.00 69.40           C  
ATOM   1680  CD2 PHE A 237     -11.045  11.733  47.285  1.00 69.18           C  
ATOM   1681  CE1 PHE A 237     -12.303  12.034  44.815  1.00 69.27           C  
ATOM   1682  CE2 PHE A 237     -11.988  12.744  47.100  1.00 70.67           C  
ATOM   1683  CZ  PHE A 237     -12.620  12.894  45.852  1.00 69.99           C  
ATOM   1684  N   ASP A 238      -6.642   8.984  47.404  1.00 70.64           N  
ATOM   1685  CA  ASP A 238      -5.567   8.001  47.480  1.00 70.50           C  
ATOM   1686  C   ASP A 238      -5.977   6.601  47.034  1.00 68.79           C  
ATOM   1687  O   ASP A 238      -5.399   6.045  46.107  1.00 68.32           O  
ATOM   1688  CB  ASP A 238      -5.036   7.966  48.911  1.00 73.04           C  
ATOM   1689  CG  ASP A 238      -3.764   7.171  49.035  1.00 77.15           C  
ATOM   1690  OD1 ASP A 238      -2.875   7.317  48.161  1.00 78.19           O  
ATOM   1691  OD2 ASP A 238      -3.644   6.407  50.018  1.00 80.65           O1-
ATOM   1692  N   SER A 239      -6.977   6.035  47.697  1.00 67.98           N  
ATOM   1693  CA  SER A 239      -7.474   4.703  47.363  1.00 67.00           C  
ATOM   1694  C   SER A 239      -8.889   4.815  46.803  1.00 66.90           C  
ATOM   1695  O   SER A 239      -9.453   5.912  46.757  1.00 66.35           O  
ATOM   1696  CB  SER A 239      -7.514   3.832  48.616  1.00 67.08           C  
ATOM   1697  OG  SER A 239      -8.490   4.310  49.527  1.00 66.15           O  
ATOM   1698  N   LEU A 240      -9.464   3.681  46.397  1.00 66.62           N  
ATOM   1699  CA  LEU A 240     -10.828   3.669  45.861  1.00 67.00           C  
ATOM   1700  C   LEU A 240     -11.787   3.882  47.033  1.00 67.42           C  
ATOM   1701  O   LEU A 240     -12.851   4.483  46.895  1.00 66.76           O  
ATOM   1702  CB  LEU A 240     -11.142   2.323  45.192  1.00 65.91           C  
ATOM   1703  CG  LEU A 240     -12.134   2.265  44.018  1.00 65.26           C  
ATOM   1704  CD1 LEU A 240     -12.543   0.829  43.798  1.00 63.82           C  
ATOM   1705  CD2 LEU A 240     -13.367   3.104  44.292  1.00 64.86           C  
ATOM   1706  N   ASN A 241     -11.387   3.382  48.195  1.00 68.57           N  
ATOM   1707  CA  ASN A 241     -12.191   3.483  49.403  1.00 68.73           C  
ATOM   1708  C   ASN A 241     -12.234   4.904  49.914  1.00 67.69           C  
ATOM   1709  O   ASN A 241     -13.262   5.351  50.422  1.00 66.93           O  
ATOM   1710  CB  ASN A 241     -11.625   2.534  50.450  1.00 71.00           C  
ATOM   1711  CG  ASN A 241     -11.620   1.095  49.961  1.00 75.45           C  
ATOM   1712  ND2 ASN A 241     -10.441   0.598  49.545  1.00 76.00           N  
ATOM   1713  OD1 ASN A 241     -12.670   0.441  49.930  1.00 77.30           O  
ATOM   1714  N   VAL A 242     -11.121   5.612  49.774  1.00 66.61           N  
ATOM   1715  CA  VAL A 242     -11.069   6.997  50.208  1.00 65.36           C  
ATOM   1716  C   VAL A 242     -11.945   7.818  49.268  1.00 64.88           C  
ATOM   1717  O   VAL A 242     -12.615   8.764  49.700  1.00 64.50           O  
ATOM   1718  CB  VAL A 242      -9.628   7.551  50.179  1.00 65.30           C  
ATOM   1719  CG1 VAL A 242      -9.624   9.061  50.465  1.00 64.37           C  
ATOM   1720  CG2 VAL A 242      -8.786   6.824  51.204  1.00 64.19           C  
ATOM   1721  N   MET A 243     -11.950   7.457  47.986  1.00 63.34           N  
ATOM   1722  CA  MET A 243     -12.773   8.184  47.024  1.00 62.33           C  
ATOM   1723  C   MET A 243     -14.258   7.987  47.304  1.00 61.37           C  
ATOM   1724  O   MET A 243     -15.011   8.959  47.364  1.00 61.45           O  
ATOM   1725  CB  MET A 243     -12.480   7.749  45.585  1.00 61.87           C  
ATOM   1726  CG  MET A 243     -13.377   8.441  44.566  1.00 61.48           C  
ATOM   1727  SD  MET A 243     -12.904   8.140  42.866  1.00 65.05           S  
ATOM   1728  CE  MET A 243     -14.155   7.028  42.334  1.00 63.88           C  
ATOM   1729  N   LYS A 244     -14.673   6.732  47.474  1.00 59.92           N  
ATOM   1730  CA  LYS A 244     -16.065   6.420  47.729  1.00 58.07           C  
ATOM   1731  C   LYS A 244     -16.552   7.093  48.997  1.00 58.88           C  
ATOM   1732  O   LYS A 244     -17.698   7.526  49.076  1.00 59.35           O  
ATOM   1733  CB  LYS A 244     -16.241   4.906  47.801  1.00 57.24           C  
ATOM   1734  CG  LYS A 244     -16.006   4.227  46.465  1.00 58.04           C  
ATOM   1735  CD  LYS A 244     -15.948   2.709  46.574  1.00 59.71           C  
ATOM   1736  CE  LYS A 244     -17.317   2.088  46.843  1.00 61.10           C  
ATOM   1737  NZ  LYS A 244     -17.227   0.600  47.022  1.00 61.86           N1+
ATOM   1738  N   THR A 245     -15.675   7.196  49.986  1.00 60.24           N  
ATOM   1739  CA  THR A 245     -16.023   7.836  51.248  1.00 60.95           C  
ATOM   1740  C   THR A 245     -16.307   9.315  51.054  1.00 62.44           C  
ATOM   1741  O   THR A 245     -17.324   9.816  51.525  1.00 63.24           O  
ATOM   1742  CB  THR A 245     -14.894   7.683  52.264  1.00 60.29           C  
ATOM   1743  CG2 THR A 245     -15.153   8.519  53.495  1.00 59.26           C  
ATOM   1744  OG1 THR A 245     -14.792   6.313  52.642  1.00 61.18           O  
ATOM   1745  N   CYS A 246     -15.412  10.012  50.361  1.00 63.90           N  
ATOM   1746  CA  CYS A 246     -15.587  11.442  50.112  1.00 65.75           C  
ATOM   1747  C   CYS A 246     -16.827  11.741  49.288  1.00 66.13           C  
ATOM   1748  O   CYS A 246     -17.578  12.656  49.601  1.00 66.32           O  
ATOM   1749  CB  CYS A 246     -14.365  12.018  49.398  1.00 66.96           C  
ATOM   1750  SG  CYS A 246     -12.865  12.054  50.396  1.00 67.77           S  
ATOM   1751  N   ILE A 247     -17.032  10.975  48.226  1.00 66.91           N  
ATOM   1752  CA  ILE A 247     -18.189  11.177  47.374  1.00 68.04           C  
ATOM   1753  C   ILE A 247     -19.486  11.042  48.178  1.00 69.42           C  
ATOM   1754  O   ILE A 247     -20.532  11.538  47.768  1.00 70.34           O  
ATOM   1755  CB  ILE A 247     -18.134  10.200  46.177  1.00 67.24           C  
ATOM   1756  CG1 ILE A 247     -17.076  10.698  45.196  1.00 65.49           C  
ATOM   1757  CG2 ILE A 247     -19.474  10.084  45.488  1.00 65.83           C  
ATOM   1758  CD1 ILE A 247     -16.849   9.780  44.037  1.00 67.26           C  
ATOM   1759  N   GLN A 248     -19.410  10.397  49.341  1.00 70.83           N  
ATOM   1760  CA  GLN A 248     -20.579  10.235  50.207  1.00 70.98           C  
ATOM   1761  C   GLN A 248     -20.859  11.516  50.972  1.00 70.24           C  
ATOM   1762  O   GLN A 248     -22.012  11.849  51.231  1.00 70.98           O  
ATOM   1763  CB  GLN A 248     -20.368   9.099  51.204  1.00 71.69           C  
ATOM   1764  CG  GLN A 248     -20.449   7.729  50.578  1.00 75.95           C  
ATOM   1765  CD  GLN A 248     -20.403   6.631  51.607  1.00 77.22           C  
ATOM   1766  NE2 GLN A 248     -20.409   7.022  52.875  1.00 77.77           N  
ATOM   1767  OE1 GLN A 248     -20.366   5.442  51.275  1.00 77.36           O  
ATOM   1768  N   GLY A 249     -19.799  12.228  51.341  1.00 69.36           N  
ATOM   1769  CA  GLY A 249     -19.961  13.476  52.065  1.00 67.50           C  
ATOM   1770  C   GLY A 249     -20.471  14.534  51.113  1.00 66.60           C  
ATOM   1771  O   GLY A 249     -20.998  15.582  51.516  1.00 66.15           O  
ATOM   1772  N   LEU A 250     -20.308  14.235  49.828  1.00 65.96           N  
ATOM   1773  CA  LEU A 250     -20.731  15.115  48.753  1.00 65.24           C  
ATOM   1774  C   LEU A 250     -22.247  15.024  48.609  1.00 65.31           C  
ATOM   1775  O   LEU A 250     -22.880  15.902  48.017  1.00 65.84           O  
ATOM   1776  CB  LEU A 250     -20.036  14.697  47.449  1.00 62.66           C  
ATOM   1777  CG  LEU A 250     -19.237  15.763  46.696  1.00 60.97           C  
ATOM   1778  CD1 LEU A 250     -18.282  16.486  47.637  1.00 57.79           C  
ATOM   1779  CD2 LEU A 250     -18.484  15.096  45.559  1.00 59.66           C  
ATOM   1780  N   ALA A 251     -22.816  13.963  49.179  1.00 65.19           N  
ATOM   1781  CA  ALA A 251     -24.256  13.712  49.129  1.00 64.89           C  
ATOM   1782  C   ALA A 251     -25.124  14.944  49.401  1.00 64.58           C  
ATOM   1783  O   ALA A 251     -24.911  15.678  50.376  1.00 65.68           O  
ATOM   1784  CB  ALA A 251     -24.621  12.588  50.105  1.00 63.91           C  
ATOM   1785  N   GLY A 252     -26.101  15.162  48.522  1.00 63.81           N  
ATOM   1786  CA  GLY A 252     -27.010  16.282  48.671  1.00 63.26           C  
ATOM   1787  C   GLY A 252     -26.648  17.474  47.820  1.00 63.22           C  
ATOM   1788  O   GLY A 252     -27.418  18.432  47.697  1.00 64.18           O  
ATOM   1789  N   LEU A 253     -25.467  17.416  47.223  1.00 63.00           N  
ATOM   1790  CA  LEU A 253     -24.986  18.498  46.372  1.00 62.98           C  
ATOM   1791  C   LEU A 253     -25.753  18.610  45.072  1.00 63.56           C  
ATOM   1792  O   LEU A 253     -26.314  17.629  44.589  1.00 64.37           O  
ATOM   1793  CB  LEU A 253     -23.504  18.290  46.036  1.00 61.21           C  
ATOM   1794  CG  LEU A 253     -22.875  19.164  44.942  1.00 59.80           C  
ATOM   1795  CD1 LEU A 253     -22.709  20.600  45.440  1.00 59.40           C  
ATOM   1796  CD2 LEU A 253     -21.525  18.596  44.557  1.00 59.35           C  
ATOM   1797  N   GLU A 254     -25.775  19.817  44.516  1.00 64.14           N  
ATOM   1798  CA  GLU A 254     -26.408  20.046  43.229  1.00 64.31           C  
ATOM   1799  C   GLU A 254     -25.351  20.747  42.380  1.00 62.73           C  
ATOM   1800  O   GLU A 254     -25.001  21.896  42.658  1.00 61.69           O  
ATOM   1801  CB  GLU A 254     -27.651  20.935  43.337  1.00 66.54           C  
ATOM   1802  CG  GLU A 254     -28.604  20.748  42.130  1.00 71.14           C  
ATOM   1803  CD  GLU A 254     -29.754  21.754  42.077  1.00 74.20           C  
ATOM   1804  OE1 GLU A 254     -29.501  22.939  41.744  1.00 75.40           O  
ATOM   1805  OE2 GLU A 254     -30.914  21.359  42.356  1.00 75.22           O1-
ATOM   1806  N   VAL A 255     -24.819  20.039  41.382  1.00 61.01           N  
ATOM   1807  CA  VAL A 255     -23.810  20.599  40.477  1.00 59.52           C  
ATOM   1808  C   VAL A 255     -24.302  20.564  39.043  1.00 57.39           C  
ATOM   1809  O   VAL A 255     -24.947  19.601  38.627  1.00 59.17           O  
ATOM   1810  CB  VAL A 255     -22.491  19.809  40.511  1.00 59.86           C  
ATOM   1811  CG1 VAL A 255     -21.612  20.313  41.618  1.00 61.31           C  
ATOM   1812  CG2 VAL A 255     -22.780  18.337  40.691  1.00 59.93           C  
ATOM   1813  N   HIP A 256     -24.004  21.602  38.278  1.00 53.84           N  
ATOM   1814  CA  HIP A 256     -24.444  21.598  36.900  1.00 52.09           C  
ATOM   1815  C   HIP A 256     -23.545  20.648  36.122  1.00 50.22           C  
ATOM   1816  O   HIP A 256     -24.020  19.790  35.385  1.00 51.00           O  
ATOM   1817  CB  HIP A 256     -24.377  23.003  36.299  1.00 53.33           C  
ATOM   1818  CG  HIP A 256     -24.683  23.042  34.837  1.00 55.95           C  
ATOM   1819  CD2 HIP A 256     -23.926  23.412  33.775  1.00 57.00           C  
ATOM   1820  ND1 HIP A 256     -25.884  22.604  34.315  1.00 57.46           N  
ATOM   1821  CE1 HIP A 256     -25.847  22.698  32.996  1.00 57.91           C  
ATOM   1822  NE2 HIP A 256     -24.669  23.185  32.641  1.00 57.05           N  
ATOM   1823  N   ARG A 257     -22.242  20.798  36.312  1.00 48.31           N  
ATOM   1824  CA  ARG A 257     -21.249  19.973  35.633  1.00 46.49           C  
ATOM   1825  C   ARG A 257     -20.283  19.438  36.692  1.00 46.15           C  
ATOM   1826  O   ARG A 257     -19.740  20.228  37.481  1.00 46.40           O  
ATOM   1827  CB  ARG A 257     -20.485  20.837  34.619  1.00 47.10           C  
ATOM   1828  CG  ARG A 257     -19.558  20.078  33.682  1.00 47.19           C  
ATOM   1829  CD  ARG A 257     -18.711  21.017  32.804  1.00 46.92           C  
ATOM   1830  NE  ARG A 257     -17.819  20.266  31.918  1.00 44.82           N  
ATOM   1831  CZ  ARG A 257     -18.248  19.355  31.043  1.00 44.75           C  
ATOM   1832  NH1 ARG A 257     -19.552  19.096  30.942  1.00 41.96           N1+
ATOM   1833  NH2 ARG A 257     -17.381  18.686  30.285  1.00 43.37           N  
ATOM   1834  N   LEU A 258     -20.076  18.116  36.725  1.00 43.97           N  
ATOM   1835  CA  LEU A 258     -19.158  17.500  37.692  1.00 43.15           C  
ATOM   1836  C   LEU A 258     -18.037  16.774  36.953  1.00 44.97           C  
ATOM   1837  O   LEU A 258     -18.304  15.934  36.088  1.00 46.95           O  
ATOM   1838  CB  LEU A 258     -19.903  16.517  38.594  1.00 41.06           C  
ATOM   1839  CG  LEU A 258     -19.041  15.563  39.425  1.00 40.67           C  
ATOM   1840  CD1 LEU A 258     -18.243  16.354  40.432  1.00 40.77           C  
ATOM   1841  CD2 LEU A 258     -19.906  14.530  40.127  1.00 39.26           C  
ATOM   1842  N   VAL A 259     -16.785  17.092  37.282  1.00 44.86           N  
ATOM   1843  CA  VAL A 259     -15.648  16.455  36.617  1.00 43.97           C  
ATOM   1844  C   VAL A 259     -14.735  15.676  37.561  1.00 44.79           C  
ATOM   1845  O   VAL A 259     -14.135  16.248  38.467  1.00 44.82           O  
ATOM   1846  CB  VAL A 259     -14.808  17.497  35.898  1.00 42.28           C  
ATOM   1847  CG1 VAL A 259     -13.763  16.819  35.045  1.00 40.35           C  
ATOM   1848  CG2 VAL A 259     -15.705  18.373  35.077  1.00 41.99           C  
ATOM   1849  N   LEU A 260     -14.639  14.370  37.341  1.00 45.46           N  
ATOM   1850  CA  LEU A 260     -13.798  13.499  38.152  1.00 46.64           C  
ATOM   1851  C   LEU A 260     -12.657  12.967  37.285  1.00 49.29           C  
ATOM   1852  O   LEU A 260     -12.540  13.333  36.109  1.00 51.20           O  
ATOM   1853  CB  LEU A 260     -14.624  12.329  38.685  1.00 43.78           C  
ATOM   1854  CG  LEU A 260     -15.840  12.709  39.526  1.00 43.36           C  
ATOM   1855  CD1 LEU A 260     -16.409  11.449  40.159  1.00 43.77           C  
ATOM   1856  CD2 LEU A 260     -15.450  13.699  40.619  1.00 40.71           C  
ATOM   1857  N   GLY A 261     -11.823  12.097  37.848  1.00 49.40           N  
ATOM   1858  CA  GLY A 261     -10.718  11.546  37.081  1.00 49.04           C  
ATOM   1859  C   GLY A 261      -9.374  11.892  37.695  1.00 49.44           C  
ATOM   1860  O   GLY A 261      -9.317  12.407  38.800  1.00 49.65           O  
ATOM   1861  N   GLU A 262      -8.289  11.622  36.976  1.00 50.11           N  
ATOM   1862  CA  GLU A 262      -6.947  11.898  37.468  1.00 50.29           C  
ATOM   1863  C   GLU A 262      -6.033  12.466  36.394  1.00 49.57           C  
ATOM   1864  O   GLU A 262      -6.465  12.722  35.266  1.00 48.23           O  
ATOM   1865  CB  GLU A 262      -6.343  10.611  38.021  1.00 52.09           C  
ATOM   1866  CG  GLU A 262      -6.682   9.386  37.185  1.00 56.50           C  
ATOM   1867  CD  GLU A 262      -6.480   8.099  37.970  1.00 61.23           C  
ATOM   1868  OE1 GLU A 262      -6.491   8.189  39.223  1.00 62.46           O  
ATOM   1869  OE2 GLU A 262      -6.322   7.004  37.354  1.00 61.57           O1-
ATOM   1870  N   PHE A 263      -4.768  12.671  36.761  1.00 49.01           N  
ATOM   1871  CA  PHE A 263      -3.772  13.183  35.827  1.00 48.38           C  
ATOM   1872  C   PHE A 263      -2.808  12.078  35.456  1.00 48.42           C  
ATOM   1873  O   PHE A 263      -2.384  11.307  36.307  1.00 49.65           O  
ATOM   1874  CB  PHE A 263      -3.011  14.361  36.422  1.00 48.61           C  
ATOM   1875  CG  PHE A 263      -3.815  15.621  36.471  1.00 50.02           C  
ATOM   1876  CD1 PHE A 263      -4.484  15.995  37.631  1.00 50.03           C  
ATOM   1877  CD2 PHE A 263      -3.949  16.406  35.329  1.00 50.42           C  
ATOM   1878  CE1 PHE A 263      -5.282  17.135  37.652  1.00 51.74           C  
ATOM   1879  CE2 PHE A 263      -4.740  17.542  35.335  1.00 51.48           C  
ATOM   1880  CZ  PHE A 263      -5.414  17.914  36.500  1.00 51.75           C  
ATOM   1881  N   ARG A 264      -2.485  12.007  34.171  1.00 49.08           N  
ATOM   1882  CA  ARG A 264      -1.596  10.996  33.609  1.00 49.18           C  
ATOM   1883  C   ARG A 264      -0.198  10.984  34.229  1.00 50.78           C  
ATOM   1884  O   ARG A 264       0.424   9.927  34.343  1.00 51.49           O  
ATOM   1885  CB  ARG A 264      -1.490  11.231  32.102  1.00 47.45           C  
ATOM   1886  CG  ARG A 264      -0.959  10.088  31.288  1.00 46.91           C  
ATOM   1887  CD  ARG A 264      -1.231  10.403  29.851  1.00 50.48           C  
ATOM   1888  NE  ARG A 264      -0.624   9.484  28.899  1.00 54.26           N  
ATOM   1889  CZ  ARG A 264      -0.659   9.660  27.577  1.00 56.79           C  
ATOM   1890  NH1 ARG A 264      -1.273  10.724  27.058  1.00 57.53           N1+
ATOM   1891  NH2 ARG A 264      -0.073   8.781  26.768  1.00 57.41           N  
ATOM   1892  N   ASN A 265       0.288  12.158  34.634  1.00 51.65           N  
ATOM   1893  CA  ASN A 265       1.620  12.293  35.205  1.00 50.81           C  
ATOM   1894  C   ASN A 265       1.654  12.409  36.717  1.00 51.40           C  
ATOM   1895  O   ASN A 265       2.575  13.015  37.262  1.00 51.55           O  
ATOM   1896  CB  ASN A 265       2.335  13.495  34.575  1.00 51.19           C  
ATOM   1897  CG  ASN A 265       1.662  14.837  34.890  1.00 52.94           C  
ATOM   1898  ND2 ASN A 265       2.477  15.873  35.043  1.00 53.93           N  
ATOM   1899  OD1 ASN A 265       0.439  14.946  34.966  1.00 53.08           O  
ATOM   1900  N   GLU A 266       0.657  11.826  37.385  1.00 52.14           N  
ATOM   1901  CA  GLU A 266       0.581  11.840  38.847  1.00 52.61           C  
ATOM   1902  C   GLU A 266       0.050  10.520  39.417  1.00 51.82           C  
ATOM   1903  O   GLU A 266      -0.222   9.588  38.670  1.00 51.83           O  
ATOM   1904  CB  GLU A 266      -0.285  13.000  39.321  1.00 53.40           C  
ATOM   1905  CG  GLU A 266       0.508  14.025  40.124  1.00 57.95           C  
ATOM   1906  CD  GLU A 266       0.586  15.373  39.426  1.00 60.24           C  
ATOM   1907  OE1 GLU A 266       0.481  15.393  38.176  1.00 60.90           O  
ATOM   1908  OE2 GLU A 266       0.762  16.404  40.119  1.00 60.10           O1-
ATOM   1909  N   GLY A 267      -0.087  10.445  40.739  1.00 51.87           N  
ATOM   1910  CA  GLY A 267      -0.571   9.229  41.384  1.00 53.63           C  
ATOM   1911  C   GLY A 267      -1.995   8.812  41.060  1.00 55.21           C  
ATOM   1912  O   GLY A 267      -2.951   9.521  41.379  1.00 56.44           O  
ATOM   1913  N   ASN A 268      -2.139   7.630  40.471  1.00 55.92           N  
ATOM   1914  CA  ASN A 268      -3.443   7.133  40.054  1.00 57.54           C  
ATOM   1915  C   ASN A 268      -4.041   6.054  40.968  1.00 59.41           C  
ATOM   1916  O   ASN A 268      -3.332   5.444  41.766  1.00 60.40           O  
ATOM   1917  CB  ASN A 268      -3.314   6.589  38.624  1.00 58.61           C  
ATOM   1918  CG  ASN A 268      -2.716   7.618  37.642  1.00 60.25           C  
ATOM   1919  ND2 ASN A 268      -2.863   8.907  37.962  1.00 59.31           N  
ATOM   1920  OD1 ASN A 268      -2.146   7.249  36.602  1.00 58.63           O  
ATOM   1921  N   LEU A 269      -5.347   5.817  40.847  1.00 59.83           N  
ATOM   1922  CA  LEU A 269      -6.033   4.798  41.644  1.00 59.82           C  
ATOM   1923  C   LEU A 269      -5.659   3.439  41.080  1.00 61.74           C  
ATOM   1924  O   LEU A 269      -5.566   3.285  39.867  1.00 61.83           O  
ATOM   1925  CB  LEU A 269      -7.547   4.955  41.523  1.00 58.66           C  
ATOM   1926  CG  LEU A 269      -8.194   6.264  41.958  1.00 58.12           C  
ATOM   1927  CD1 LEU A 269      -9.668   6.258  41.583  1.00 57.63           C  
ATOM   1928  CD2 LEU A 269      -8.014   6.443  43.451  1.00 58.57           C  
ATOM   1929  N   GLU A 270      -5.465   2.444  41.934  1.00 64.48           N  
ATOM   1930  CA  GLU A 270      -5.103   1.138  41.415  1.00 67.74           C  
ATOM   1931  C   GLU A 270      -6.311   0.323  40.976  1.00 68.31           C  
ATOM   1932  O   GLU A 270      -6.157  -0.676  40.278  1.00 69.40           O  
ATOM   1933  CB  GLU A 270      -4.276   0.340  42.427  1.00 71.32           C  
ATOM   1934  CG  GLU A 270      -5.048  -0.243  43.603  1.00 76.90           C  
ATOM   1935  CD  GLU A 270      -4.208  -1.227  44.422  1.00 79.13           C  
ATOM   1936  OE1 GLU A 270      -3.172  -0.797  44.991  1.00 79.78           O  
ATOM   1937  OE2 GLU A 270      -4.585  -2.427  44.488  1.00 79.31           O1-
ATOM   1938  N   LYS A 271      -7.510   0.736  41.376  1.00 68.56           N  
ATOM   1939  CA  LYS A 271      -8.715   0.024  40.955  1.00 68.44           C  
ATOM   1940  C   LYS A 271      -9.885   0.979  40.797  1.00 68.55           C  
ATOM   1941  O   LYS A 271      -9.973   2.012  41.471  1.00 67.74           O  
ATOM   1942  CB  LYS A 271      -9.082  -1.110  41.932  1.00 69.22           C  
ATOM   1943  CG  LYS A 271      -9.497  -0.682  43.346  1.00 69.65           C  
ATOM   1944  CD  LYS A 271      -8.418  -0.980  44.395  1.00 68.96           C  
ATOM   1945  CE  LYS A 271      -8.114  -2.480  44.510  1.00 68.29           C  
ATOM   1946  NZ  LYS A 271      -9.316  -3.310  44.816  1.00 66.72           N1+
ATOM   1947  N   PHE A 272     -10.783   0.628  39.886  1.00 68.44           N  
ATOM   1948  CA  PHE A 272     -11.948   1.455  39.613  1.00 68.78           C  
ATOM   1949  C   PHE A 272     -13.058   0.521  39.155  1.00 69.55           C  
ATOM   1950  O   PHE A 272     -13.412   0.508  37.975  1.00 70.77           O  
ATOM   1951  CB  PHE A 272     -11.599   2.462  38.511  1.00 67.20           C  
ATOM   1952  CG  PHE A 272     -12.465   3.681  38.494  1.00 66.70           C  
ATOM   1953  CD1 PHE A 272     -13.685   3.676  37.825  1.00 66.48           C  
ATOM   1954  CD2 PHE A 272     -12.071   4.833  39.172  1.00 66.02           C  
ATOM   1955  CE1 PHE A 272     -14.497   4.809  37.839  1.00 67.12           C  
ATOM   1956  CE2 PHE A 272     -12.876   5.970  39.192  1.00 64.41           C  
ATOM   1957  CZ  PHE A 272     -14.089   5.964  38.529  1.00 65.44           C  
ATOM   1958  N   ASP A 273     -13.592  -0.262  40.094  1.00 70.49           N  
ATOM   1959  CA  ASP A 273     -14.654  -1.227  39.804  1.00 71.26           C  
ATOM   1960  C   ASP A 273     -16.060  -0.639  39.809  1.00 70.94           C  
ATOM   1961  O   ASP A 273     -16.260   0.525  40.141  1.00 70.44           O  
ATOM   1962  CB  ASP A 273     -14.600  -2.404  40.785  1.00 73.97           C  
ATOM   1963  CG  ASP A 273     -14.717  -1.970  42.243  1.00 76.12           C  
ATOM   1964  OD1 ASP A 273     -15.564  -1.093  42.543  1.00 77.27           O  
ATOM   1965  OD2 ASP A 273     -13.969  -2.522  43.087  1.00 75.36           O1-
ATOM   1966  N   LYS A 274     -17.035  -1.472  39.462  1.00 70.50           N  
ATOM   1967  CA  LYS A 274     -18.421  -1.039  39.365  1.00 70.74           C  
ATOM   1968  C   LYS A 274     -19.037  -0.311  40.553  1.00 69.94           C  
ATOM   1969  O   LYS A 274     -20.201   0.079  40.489  1.00 70.35           O  
ATOM   1970  CB  LYS A 274     -19.318  -2.223  38.979  1.00 72.06           C  
ATOM   1971  CG  LYS A 274     -19.478  -3.306  40.043  1.00 75.02           C  
ATOM   1972  CD  LYS A 274     -20.324  -4.478  39.513  1.00 77.46           C  
ATOM   1973  CE  LYS A 274     -19.621  -5.207  38.351  1.00 79.50           C  
ATOM   1974  NZ  LYS A 274     -20.453  -6.265  37.695  1.00 76.84           N1+
ATOM   1975  N   SER A 275     -18.288  -0.108  41.627  1.00 68.29           N  
ATOM   1976  CA  SER A 275     -18.859   0.584  42.775  1.00 67.99           C  
ATOM   1977  C   SER A 275     -18.249   1.968  43.013  1.00 68.03           C  
ATOM   1978  O   SER A 275     -18.774   2.767  43.787  1.00 69.35           O  
ATOM   1979  CB  SER A 275     -18.675  -0.257  44.031  1.00 67.16           C  
ATOM   1980  OG  SER A 275     -17.313  -0.230  44.424  1.00 68.52           O  
ATOM   1981  N   ALA A 276     -17.140   2.253  42.346  1.00 67.33           N  
ATOM   1982  CA  ALA A 276     -16.448   3.525  42.520  1.00 64.66           C  
ATOM   1983  C   ALA A 276     -17.365   4.735  42.485  1.00 63.42           C  
ATOM   1984  O   ALA A 276     -17.165   5.699  43.222  1.00 62.15           O  
ATOM   1985  CB  ALA A 276     -15.369   3.668  41.457  1.00 63.98           C  
ATOM   1986  N   LEU A 277     -18.392   4.672  41.648  1.00 62.86           N  
ATOM   1987  CA  LEU A 277     -19.292   5.801  41.498  1.00 63.61           C  
ATOM   1988  C   LEU A 277     -20.671   5.702  42.153  1.00 64.90           C  
ATOM   1989  O   LEU A 277     -21.552   6.508  41.843  1.00 66.45           O  
ATOM   1990  CB  LEU A 277     -19.450   6.109  40.001  1.00 61.13           C  
ATOM   1991  CG  LEU A 277     -18.571   7.176  39.328  1.00 59.47           C  
ATOM   1992  CD1 LEU A 277     -17.151   7.172  39.855  1.00 57.48           C  
ATOM   1993  CD2 LEU A 277     -18.587   6.924  37.842  1.00 57.72           C  
ATOM   1994  N   GLU A 278     -20.862   4.747  43.060  1.00 65.39           N  
ATOM   1995  CA  GLU A 278     -22.152   4.572  43.744  1.00 65.41           C  
ATOM   1996  C   GLU A 278     -22.717   5.877  44.280  1.00 65.09           C  
ATOM   1997  O   GLU A 278     -23.863   6.221  44.016  1.00 65.46           O  
ATOM   1998  CB  GLU A 278     -22.019   3.639  44.938  1.00 67.11           C  
ATOM   1999  CG  GLU A 278     -21.845   2.171  44.655  1.00 70.99           C  
ATOM   2000  CD  GLU A 278     -21.288   1.420  45.874  1.00 73.88           C  
ATOM   2001  OE1 GLU A 278     -21.236   0.164  45.833  1.00 75.12           O  
ATOM   2002  OE2 GLU A 278     -20.896   2.093  46.866  1.00 72.27           O1-
ATOM   2003  N   GLY A 279     -21.905   6.585  45.056  1.00 64.50           N  
ATOM   2004  CA  GLY A 279     -22.335   7.831  45.665  1.00 64.43           C  
ATOM   2005  C   GLY A 279     -23.014   8.888  44.811  1.00 65.15           C  
ATOM   2006  O   GLY A 279     -23.872   9.614  45.312  1.00 64.05           O  
ATOM   2007  N   LEU A 280     -22.633   8.987  43.537  1.00 66.25           N  
ATOM   2008  CA  LEU A 280     -23.198   9.981  42.623  1.00 66.67           C  
ATOM   2009  C   LEU A 280     -24.711   9.899  42.495  1.00 67.39           C  
ATOM   2010  O   LEU A 280     -25.356  10.817  41.957  1.00 66.94           O  
ATOM   2011  CB  LEU A 280     -22.551   9.838  41.250  1.00 66.64           C  
ATOM   2012  CG  LEU A 280     -21.264  10.622  40.985  1.00 66.71           C  
ATOM   2013  CD1 LEU A 280     -20.407  10.669  42.217  1.00 66.95           C  
ATOM   2014  CD2 LEU A 280     -20.516   9.981  39.818  1.00 66.82           C  
ATOM   2015  N   CYS A 281     -25.268   8.796  42.992  1.00 67.21           N  
ATOM   2016  CA  CYS A 281     -26.703   8.562  42.955  1.00 67.35           C  
ATOM   2017  C   CYS A 281     -27.447   9.492  43.911  1.00 66.53           C  
ATOM   2018  O   CYS A 281     -28.622   9.790  43.716  1.00 66.88           O  
ATOM   2019  CB  CYS A 281     -26.984   7.099  43.287  1.00 69.45           C  
ATOM   2020  SG  CYS A 281     -27.250   6.025  41.827  1.00 78.28           S  
ATOM   2021  N   ASN A 282     -26.742   9.959  44.940  1.00 66.00           N  
ATOM   2022  CA  ASN A 282     -27.293  10.879  45.932  1.00 63.83           C  
ATOM   2023  C   ASN A 282     -26.848  12.304  45.675  1.00 62.15           C  
ATOM   2024  O   ASN A 282     -26.668  13.072  46.606  1.00 61.58           O  
ATOM   2025  CB  ASN A 282     -26.852  10.475  47.335  1.00 64.41           C  
ATOM   2026  CG  ASN A 282     -27.617   9.284  47.864  1.00 66.08           C  
ATOM   2027  ND2 ASN A 282     -28.571   8.791  47.075  1.00 66.36           N  
ATOM   2028  OD1 ASN A 282     -27.360   8.809  48.972  1.00 67.93           O  
ATOM   2029  N   LEU A 283     -26.653  12.639  44.407  1.00 62.19           N  
ATOM   2030  CA  LEU A 283     -26.230  13.970  43.976  1.00 62.51           C  
ATOM   2031  C   LEU A 283     -27.158  14.342  42.821  1.00 63.53           C  
ATOM   2032  O   LEU A 283     -27.821  13.486  42.240  1.00 65.78           O  
ATOM   2033  CB  LEU A 283     -24.795  13.937  43.425  1.00 63.40           C  
ATOM   2034  CG  LEU A 283     -23.483  13.804  44.210  1.00 63.14           C  
ATOM   2035  CD1 LEU A 283     -22.973  15.170  44.574  1.00 61.91           C  
ATOM   2036  CD2 LEU A 283     -23.670  12.927  45.437  1.00 63.09           C  
ATOM   2037  N   THR A 284     -27.203  15.613  42.472  1.00 62.76           N  
ATOM   2038  CA  THR A 284     -28.020  16.034  41.352  1.00 61.65           C  
ATOM   2039  C   THR A 284     -27.044  16.614  40.332  1.00 60.32           C  
ATOM   2040  O   THR A 284     -26.560  17.744  40.477  1.00 59.97           O  
ATOM   2041  CB  THR A 284     -29.053  17.087  41.793  1.00 64.21           C  
ATOM   2042  CG2 THR A 284     -29.906  17.565  40.616  1.00 64.79           C  
ATOM   2043  OG1 THR A 284     -29.907  16.502  42.782  1.00 65.34           O  
ATOM   2044  N   ILE A 285     -26.747  15.816  39.313  1.00 58.04           N  
ATOM   2045  CA  ILE A 285     -25.805  16.203  38.262  1.00 56.08           C  
ATOM   2046  C   ILE A 285     -26.494  16.419  36.920  1.00 55.06           C  
ATOM   2047  O   ILE A 285     -27.391  15.663  36.544  1.00 55.77           O  
ATOM   2048  CB  ILE A 285     -24.746  15.111  38.095  1.00 54.84           C  
ATOM   2049  CG1 ILE A 285     -24.074  14.849  39.436  1.00 54.07           C  
ATOM   2050  CG2 ILE A 285     -23.751  15.505  37.053  1.00 52.28           C  
ATOM   2051  CD1 ILE A 285     -23.411  13.525  39.516  1.00 55.38           C  
ATOM   2052  N   GLU A 286     -26.078  17.452  36.199  1.00 53.48           N  
ATOM   2053  CA  GLU A 286     -26.670  17.736  34.897  1.00 52.95           C  
ATOM   2054  C   GLU A 286     -25.757  17.260  33.783  1.00 51.72           C  
ATOM   2055  O   GLU A 286     -26.208  16.664  32.804  1.00 51.74           O  
ATOM   2056  CB  GLU A 286     -26.942  19.228  34.728  1.00 53.60           C  
ATOM   2057  CG  GLU A 286     -27.683  19.556  33.441  1.00 55.53           C  
ATOM   2058  CD  GLU A 286     -29.031  18.851  33.338  1.00 57.23           C  
ATOM   2059  OE1 GLU A 286     -29.586  18.773  32.213  1.00 58.46           O  
ATOM   2060  OE2 GLU A 286     -29.545  18.384  34.380  1.00 56.12           O1-
ATOM   2061  N   GLU A 287     -24.465  17.531  33.938  1.00 50.15           N  
ATOM   2062  CA  GLU A 287     -23.474  17.113  32.966  1.00 48.17           C  
ATOM   2063  C   GLU A 287     -22.317  16.481  33.718  1.00 45.28           C  
ATOM   2064  O   GLU A 287     -21.820  17.050  34.686  1.00 43.91           O  
ATOM   2065  CB  GLU A 287     -22.958  18.311  32.180  1.00 52.13           C  
ATOM   2066  CG  GLU A 287     -24.009  19.313  31.749  1.00 56.32           C  
ATOM   2067  CD  GLU A 287     -23.397  20.484  30.986  1.00 59.91           C  
ATOM   2068  OE1 GLU A 287     -22.250  20.885  31.324  1.00 61.22           O  
ATOM   2069  OE2 GLU A 287     -24.061  21.006  30.057  1.00 60.91           O1-
ATOM   2070  N   PHE A 288     -21.876  15.320  33.243  1.00 42.56           N  
ATOM   2071  CA  PHE A 288     -20.777  14.592  33.861  1.00 41.67           C  
ATOM   2072  C   PHE A 288     -19.605  14.373  32.902  1.00 42.24           C  
ATOM   2073  O   PHE A 288     -19.799  14.281  31.686  1.00 43.62           O  
ATOM   2074  CB  PHE A 288     -21.281  13.227  34.336  1.00 39.86           C  
ATOM   2075  CG  PHE A 288     -20.217  12.357  34.934  1.00 38.25           C  
ATOM   2076  CD1 PHE A 288     -19.730  12.611  36.214  1.00 38.69           C  
ATOM   2077  CD2 PHE A 288     -19.679  11.300  34.205  1.00 36.73           C  
ATOM   2078  CE1 PHE A 288     -18.716  11.819  36.757  1.00 38.23           C  
ATOM   2079  CE2 PHE A 288     -18.663  10.500  34.735  1.00 35.77           C  
ATOM   2080  CZ  PHE A 288     -18.181  10.758  36.008  1.00 36.88           C  
ATOM   2081  N   ARG A 289     -18.392  14.312  33.457  1.00 42.62           N  
ATOM   2082  CA  ARG A 289     -17.183  14.025  32.681  1.00 42.36           C  
ATOM   2083  C   ARG A 289     -16.096  13.346  33.510  1.00 43.25           C  
ATOM   2084  O   ARG A 289     -15.697  13.847  34.563  1.00 44.02           O  
ATOM   2085  CB  ARG A 289     -16.567  15.279  32.060  1.00 39.64           C  
ATOM   2086  CG  ARG A 289     -15.227  14.947  31.430  1.00 38.92           C  
ATOM   2087  CD  ARG A 289     -14.511  16.134  30.850  1.00 41.40           C  
ATOM   2088  NE  ARG A 289     -14.940  16.397  29.484  1.00 43.12           N  
ATOM   2089  CZ  ARG A 289     -14.541  17.430  28.749  1.00 41.76           C  
ATOM   2090  NH1 ARG A 289     -13.689  18.328  29.235  1.00 37.92           N1+
ATOM   2091  NH2 ARG A 289     -15.002  17.552  27.513  1.00 43.17           N  
ATOM   2092  N   LEU A 290     -15.636  12.198  33.036  1.00 42.47           N  
ATOM   2093  CA  LEU A 290     -14.547  11.489  33.683  1.00 41.85           C  
ATOM   2094  C   LEU A 290     -13.349  11.804  32.774  1.00 43.24           C  
ATOM   2095  O   LEU A 290     -13.303  11.383  31.599  1.00 42.31           O  
ATOM   2096  CB  LEU A 290     -14.829   9.984  33.714  1.00 40.97           C  
ATOM   2097  CG  LEU A 290     -13.686   9.101  34.193  1.00 39.29           C  
ATOM   2098  CD1 LEU A 290     -13.303   9.529  35.610  1.00 38.68           C  
ATOM   2099  CD2 LEU A 290     -14.108   7.646  34.143  1.00 38.64           C  
ATOM   2100  N   ALA A 291     -12.399  12.573  33.307  1.00 44.17           N  
ATOM   2101  CA  ALA A 291     -11.204  12.972  32.559  1.00 44.64           C  
ATOM   2102  C   ALA A 291      -9.900  12.262  32.882  1.00 45.61           C  
ATOM   2103  O   ALA A 291      -9.155  12.700  33.749  1.00 45.27           O  
ATOM   2104  CB  ALA A 291     -10.934  14.454  32.767  1.00 43.72           C  
ATOM   2105  N   TYR A 292      -9.637  11.176  32.158  1.00 48.57           N  
ATOM   2106  CA  TYR A 292      -8.433  10.345  32.304  1.00 51.23           C  
ATOM   2107  C   TYR A 292      -8.398   9.392  33.495  1.00 53.09           C  
ATOM   2108  O   TYR A 292      -8.379   9.808  34.649  1.00 53.43           O  
ATOM   2109  CB  TYR A 292      -7.129  11.137  32.481  1.00 51.69           C  
ATOM   2110  CG  TYR A 292      -5.929  10.214  32.504  1.00 53.33           C  
ATOM   2111  CD1 TYR A 292      -5.470   9.613  31.333  1.00 53.67           C  
ATOM   2112  CD2 TYR A 292      -5.320   9.855  33.706  1.00 53.46           C  
ATOM   2113  CE1 TYR A 292      -4.443   8.679  31.359  1.00 53.88           C  
ATOM   2114  CE2 TYR A 292      -4.292   8.917  33.740  1.00 53.41           C  
ATOM   2115  CZ  TYR A 292      -3.860   8.334  32.564  1.00 53.94           C  
ATOM   2116  OH  TYR A 292      -2.836   7.409  32.591  1.00 54.77           O  
ATOM   2117  N   LEU A 293      -8.357   8.102  33.200  1.00 54.22           N  
ATOM   2118  CA  LEU A 293      -8.329   7.087  34.235  1.00 55.42           C  
ATOM   2119  C   LEU A 293      -7.345   6.031  33.749  1.00 57.98           C  
ATOM   2120  O   LEU A 293      -7.514   5.498  32.645  1.00 59.15           O  
ATOM   2121  CB  LEU A 293      -9.762   6.536  34.263  1.00 54.97           C  
ATOM   2122  CG  LEU A 293     -10.427   5.796  35.437  1.00 53.31           C  
ATOM   2123  CD1 LEU A 293     -10.238   4.300  35.304  1.00 51.38           C  
ATOM   2124  CD2 LEU A 293      -9.885   6.329  36.760  1.00 53.05           C  
ATOM   2125  N   ASP A 294      -6.322   5.755  34.563  1.00 60.05           N  
ATOM   2126  CA  ASP A 294      -5.274   4.773  34.253  1.00 60.70           C  
ATOM   2127  C   ASP A 294      -5.812   3.349  34.171  1.00 60.62           C  
ATOM   2128  O   ASP A 294      -5.461   2.593  33.266  1.00 59.90           O  
ATOM   2129  CB  ASP A 294      -4.181   4.843  35.325  1.00 63.24           C  
ATOM   2130  CG  ASP A 294      -2.836   4.309  34.841  1.00 66.34           C  
ATOM   2131  OD1 ASP A 294      -2.714   3.095  34.566  1.00 67.27           O  
ATOM   2132  OD2 ASP A 294      -1.886   5.121  34.734  1.00 69.24           O1-
ATOM   2133  N   TYR A 295      -6.653   2.995  35.135  1.00 62.62           N  
ATOM   2134  CA  TYR A 295      -7.270   1.671  35.217  1.00 65.68           C  
ATOM   2135  C   TYR A 295      -8.070   1.362  33.940  1.00 67.27           C  
ATOM   2136  O   TYR A 295      -8.734   2.244  33.392  1.00 68.32           O  
ATOM   2137  CB  TYR A 295      -8.182   1.645  36.452  1.00 66.29           C  
ATOM   2138  CG  TYR A 295      -8.841   0.319  36.780  1.00 69.40           C  
ATOM   2139  CD1 TYR A 295      -8.151  -0.687  37.464  1.00 70.33           C  
ATOM   2140  CD2 TYR A 295     -10.166   0.076  36.417  1.00 70.21           C  
ATOM   2141  CE1 TYR A 295      -8.771  -1.900  37.776  1.00 71.70           C  
ATOM   2142  CE2 TYR A 295     -10.788  -1.126  36.721  1.00 71.82           C  
ATOM   2143  CZ  TYR A 295     -10.091  -2.113  37.399  1.00 71.99           C  
ATOM   2144  OH  TYR A 295     -10.727  -3.306  37.688  1.00 71.65           O  
ATOM   2145  N   TYR A 296      -8.005   0.126  33.450  1.00 68.44           N  
ATOM   2146  CA  TYR A 296      -8.758  -0.241  32.248  1.00 70.58           C  
ATOM   2147  C   TYR A 296     -10.176  -0.609  32.653  1.00 72.49           C  
ATOM   2148  O   TYR A 296     -10.368  -1.597  33.351  1.00 74.25           O  
ATOM   2149  CB  TYR A 296      -8.114  -1.442  31.557  1.00 71.10           C  
ATOM   2150  CG  TYR A 296      -6.859  -1.138  30.770  1.00 73.69           C  
ATOM   2151  CD1 TYR A 296      -5.931  -0.194  31.226  1.00 75.35           C  
ATOM   2152  CD2 TYR A 296      -6.553  -1.859  29.610  1.00 74.19           C  
ATOM   2153  CE1 TYR A 296      -4.718   0.019  30.549  1.00 76.93           C  
ATOM   2154  CE2 TYR A 296      -5.341  -1.660  28.925  1.00 76.12           C  
ATOM   2155  CZ  TYR A 296      -4.424  -0.724  29.402  1.00 76.78           C  
ATOM   2156  OH  TYR A 296      -3.201  -0.573  28.774  1.00 74.78           O  
ATOM   2157  N   LEU A 297     -11.164   0.171  32.219  1.00 74.27           N  
ATOM   2158  CA  LEU A 297     -12.556  -0.107  32.561  1.00 76.30           C  
ATOM   2159  C   LEU A 297     -12.975  -1.507  32.135  1.00 80.18           C  
ATOM   2160  O   LEU A 297     -12.566  -2.000  31.077  1.00 80.14           O  
ATOM   2161  CB  LEU A 297     -13.494   0.896  31.897  1.00 74.06           C  
ATOM   2162  CG  LEU A 297     -13.451   2.336  32.389  1.00 73.47           C  
ATOM   2163  CD1 LEU A 297     -14.555   3.121  31.705  1.00 73.14           C  
ATOM   2164  CD2 LEU A 297     -13.614   2.375  33.898  1.00 73.63           C  
ATOM   2165  N   ASP A 298     -13.813  -2.126  32.969  1.00 83.99           N  
ATOM   2166  CA  ASP A 298     -14.333  -3.473  32.743  1.00 87.32           C  
ATOM   2167  C   ASP A 298     -15.738  -3.383  32.167  1.00 87.84           C  
ATOM   2168  O   ASP A 298     -15.998  -3.773  31.031  1.00 87.79           O  
ATOM   2169  CB  ASP A 298     -14.385  -4.233  34.071  1.00 89.62           C  
ATOM   2170  CG  ASP A 298     -13.005  -4.426  34.700  1.00 92.55           C  
ATOM   2171  OD1 ASP A 298     -12.921  -4.386  35.955  1.00 92.62           O  
ATOM   2172  OD2 ASP A 298     -12.018  -4.628  33.941  1.00 94.32           O1-
ATOM   2173  N   ASP A 299     -16.641  -2.864  32.984  1.00 88.90           N  
ATOM   2174  CA  ASP A 299     -18.028  -2.688  32.598  1.00 90.83           C  
ATOM   2175  C   ASP A 299     -18.337  -1.202  32.437  1.00 90.51           C  
ATOM   2176  O   ASP A 299     -17.640  -0.349  32.993  1.00 90.98           O  
ATOM   2177  CB  ASP A 299     -18.947  -3.307  33.662  1.00 92.12           C  
ATOM   2178  CG  ASP A 299     -20.366  -2.751  33.610  1.00 92.90           C  
ATOM   2179  OD1 ASP A 299     -20.568  -1.619  34.100  1.00 92.30           O  
ATOM   2180  OD2 ASP A 299     -21.269  -3.434  33.070  1.00 92.08           O1-
ATOM   2181  N   ILE A 300     -19.383  -0.891  31.685  1.00 89.05           N  
ATOM   2182  CA  ILE A 300     -19.743   0.497  31.489  1.00 88.85           C  
ATOM   2183  C   ILE A 300     -21.157   0.787  32.004  1.00 88.92           C  
ATOM   2184  O   ILE A 300     -21.456   1.910  32.430  1.00 88.48           O  
ATOM   2185  CB  ILE A 300     -19.639   0.871  30.000  1.00 88.25           C  
ATOM   2186  CG1 ILE A 300     -19.812   2.373  29.821  1.00 87.91           C  
ATOM   2187  CG2 ILE A 300     -20.703   0.143  29.208  1.00 90.39           C  
ATOM   2188  CD1 ILE A 300     -19.787   2.805  28.371  1.00 88.10           C  
ATOM   2189  N   ILE A 301     -22.013  -0.234  31.992  1.00 88.48           N  
ATOM   2190  CA  ILE A 301     -23.410  -0.088  32.429  1.00 87.25           C  
ATOM   2191  C   ILE A 301     -23.653  -0.083  33.952  1.00 85.59           C  
ATOM   2192  O   ILE A 301     -24.483   0.692  34.446  1.00 85.94           O  
ATOM   2193  CB  ILE A 301     -24.324  -1.155  31.703  1.00 87.70           C  
ATOM   2194  CG1 ILE A 301     -25.468  -1.614  32.616  1.00 87.92           C  
ATOM   2195  CG2 ILE A 301     -23.472  -2.311  31.182  1.00 87.24           C  
ATOM   2196  CD1 ILE A 301     -26.587  -0.592  32.805  1.00 89.32           C  
ATOM   2197  N   ASP A 302     -22.933  -0.925  34.692  1.00 83.41           N  
ATOM   2198  CA  ASP A 302     -23.066  -0.987  36.155  1.00 80.50           C  
ATOM   2199  C   ASP A 302     -22.286   0.164  36.764  1.00 77.39           C  
ATOM   2200  O   ASP A 302     -22.580   0.637  37.853  1.00 76.93           O  
ATOM   2201  CB  ASP A 302     -22.471  -2.289  36.697  1.00 82.54           C  
ATOM   2202  CG  ASP A 302     -23.283  -3.512  36.336  1.00 84.84           C  
ATOM   2203  OD1 ASP A 302     -22.693  -4.618  36.332  1.00 86.20           O  
ATOM   2204  OD2 ASP A 302     -24.503  -3.381  36.081  1.00 86.39           O1-
ATOM   2205  N   LEU A 303     -21.270   0.592  36.037  1.00 74.94           N  
ATOM   2206  CA  LEU A 303     -20.386   1.653  36.463  1.00 71.99           C  
ATOM   2207  C   LEU A 303     -21.013   3.038  36.435  1.00 70.64           C  
ATOM   2208  O   LEU A 303     -20.853   3.809  37.376  1.00 70.99           O  
ATOM   2209  CB  LEU A 303     -19.155   1.647  35.565  1.00 71.10           C  
ATOM   2210  CG  LEU A 303     -17.821   2.150  36.098  1.00 71.71           C  
ATOM   2211  CD1 LEU A 303     -16.869   2.222  34.910  1.00 72.32           C  
ATOM   2212  CD2 LEU A 303     -17.948   3.506  36.785  1.00 70.36           C  
ATOM   2213  N   PHE A 304     -21.730   3.351  35.361  1.00 68.41           N  
ATOM   2214  CA  PHE A 304     -22.315   4.675  35.226  1.00 66.77           C  
ATOM   2215  C   PHE A 304     -23.826   4.789  35.388  1.00 67.31           C  
ATOM   2216  O   PHE A 304     -24.400   5.794  34.980  1.00 67.82           O  
ATOM   2217  CB  PHE A 304     -21.942   5.271  33.855  1.00 63.85           C  
ATOM   2218  CG  PHE A 304     -20.459   5.319  33.568  1.00 58.61           C  
ATOM   2219  CD1 PHE A 304     -19.962   4.774  32.384  1.00 56.23           C  
ATOM   2220  CD2 PHE A 304     -19.570   5.905  34.459  1.00 55.55           C  
ATOM   2221  CE1 PHE A 304     -18.607   4.803  32.095  1.00 54.12           C  
ATOM   2222  CE2 PHE A 304     -18.214   5.939  34.177  1.00 54.03           C  
ATOM   2223  CZ  PHE A 304     -17.730   5.387  32.992  1.00 54.23           C  
ATOM   2224  N   ASN A 305     -24.489   3.803  35.974  1.00 68.53           N  
ATOM   2225  CA  ASN A 305     -25.943   3.910  36.086  1.00 70.11           C  
ATOM   2226  C   ASN A 305     -26.451   4.977  37.048  1.00 69.97           C  
ATOM   2227  O   ASN A 305     -27.655   5.207  37.143  1.00 70.04           O  
ATOM   2228  CB  ASN A 305     -26.575   2.564  36.434  1.00 72.94           C  
ATOM   2229  CG  ASN A 305     -26.022   1.963  37.711  1.00 76.13           C  
ATOM   2230  ND2 ASN A 305     -25.900   0.633  37.730  1.00 76.99           N  
ATOM   2231  OD1 ASN A 305     -25.732   2.675  38.683  1.00 77.66           O  
ATOM   2232  N   CYS A 306     -25.548   5.633  37.766  1.00 69.89           N  
ATOM   2233  CA  CYS A 306     -25.975   6.694  38.664  1.00 69.08           C  
ATOM   2234  C   CYS A 306     -26.008   8.017  37.907  1.00 67.96           C  
ATOM   2235  O   CYS A 306     -26.557   9.008  38.388  1.00 66.73           O  
ATOM   2236  CB  CYS A 306     -25.041   6.787  39.862  1.00 71.75           C  
ATOM   2237  SG  CYS A 306     -25.410   5.515  41.114  1.00 77.01           S  
ATOM   2238  N   LEU A 307     -25.402   8.013  36.716  1.00 67.45           N  
ATOM   2239  CA  LEU A 307     -25.362   9.183  35.841  1.00 64.93           C  
ATOM   2240  C   LEU A 307     -26.318   8.928  34.700  1.00 64.64           C  
ATOM   2241  O   LEU A 307     -26.199   9.534  33.647  1.00 65.61           O  
ATOM   2242  CB  LEU A 307     -23.974   9.422  35.234  1.00 60.69           C  
ATOM   2243  CG  LEU A 307     -22.755   9.872  36.027  1.00 58.18           C  
ATOM   2244  CD1 LEU A 307     -23.154  10.818  37.124  1.00 57.36           C  
ATOM   2245  CD2 LEU A 307     -22.070   8.669  36.590  1.00 59.05           C  
ATOM   2246  N   THR A 308     -27.263   8.020  34.895  1.00 64.28           N  
ATOM   2247  CA  THR A 308     -28.204   7.731  33.828  1.00 63.74           C  
ATOM   2248  C   THR A 308     -29.132   8.922  33.493  1.00 65.11           C  
ATOM   2249  O   THR A 308     -29.448   9.171  32.324  1.00 65.05           O  
ATOM   2250  CB  THR A 308     -29.045   6.500  34.175  1.00 61.12           C  
ATOM   2251  CG2 THR A 308     -30.014   6.819  35.292  1.00 57.76           C  
ATOM   2252  OG1 THR A 308     -29.770   6.082  33.015  1.00 61.81           O  
ATOM   2253  N   ASN A 309     -29.546   9.667  34.515  1.00 65.39           N  
ATOM   2254  CA  ASN A 309     -30.444  10.804  34.319  1.00 64.01           C  
ATOM   2255  C   ASN A 309     -29.693  12.003  33.734  1.00 61.39           C  
ATOM   2256  O   ASN A 309     -30.293  12.953  33.235  1.00 60.95           O  
ATOM   2257  CB  ASN A 309     -31.114  11.195  35.658  1.00 66.80           C  
ATOM   2258  CG  ASN A 309     -32.046  10.094  36.220  1.00 68.16           C  
ATOM   2259  ND2 ASN A 309     -31.981   9.860  37.547  1.00 67.82           N  
ATOM   2260  OD1 ASN A 309     -32.818   9.484  35.473  1.00 67.27           O  
ATOM   2261  N   VAL A 310     -28.374  11.955  33.797  1.00 58.55           N  
ATOM   2262  CA  VAL A 310     -27.545  13.033  33.272  1.00 56.21           C  
ATOM   2263  C   VAL A 310     -27.907  13.371  31.824  1.00 54.44           C  
ATOM   2264  O   VAL A 310     -28.279  12.490  31.062  1.00 54.44           O  
ATOM   2265  CB  VAL A 310     -26.065  12.627  33.380  1.00 55.67           C  
ATOM   2266  CG1 VAL A 310     -25.290  13.039  32.139  1.00 54.45           C  
ATOM   2267  CG2 VAL A 310     -25.471  13.237  34.625  1.00 55.16           C  
ATOM   2268  N   SER A 311     -27.808  14.637  31.442  1.00 52.95           N  
ATOM   2269  CA  SER A 311     -28.135  15.015  30.073  1.00 53.11           C  
ATOM   2270  C   SER A 311     -26.909  15.043  29.153  1.00 52.85           C  
ATOM   2271  O   SER A 311     -27.028  14.818  27.949  1.00 53.87           O  
ATOM   2272  CB  SER A 311     -28.815  16.374  30.044  1.00 54.09           C  
ATOM   2273  OG  SER A 311     -27.865  17.401  30.237  1.00 56.80           O  
ATOM   2274  N   SER A 312     -25.735  15.331  29.709  1.00 51.61           N  
ATOM   2275  CA  SER A 312     -24.501  15.340  28.925  1.00 50.32           C  
ATOM   2276  C   SER A 312     -23.465  14.415  29.566  1.00 49.49           C  
ATOM   2277  O   SER A 312     -23.027  14.654  30.686  1.00 50.31           O  
ATOM   2278  CB  SER A 312     -23.938  16.754  28.838  1.00 51.84           C  
ATOM   2279  OG  SER A 312     -22.703  16.758  28.142  1.00 52.65           O  
ATOM   2280  N   PHE A 313     -23.074  13.362  28.861  1.00 47.69           N  
ATOM   2281  CA  PHE A 313     -22.099  12.420  29.385  1.00 46.16           C  
ATOM   2282  C   PHE A 313     -20.787  12.430  28.594  1.00 46.14           C  
ATOM   2283  O   PHE A 313     -20.782  12.275  27.368  1.00 46.44           O  
ATOM   2284  CB  PHE A 313     -22.680  11.014  29.372  1.00 45.71           C  
ATOM   2285  CG  PHE A 313     -21.842  10.026  30.112  1.00 45.85           C  
ATOM   2286  CD1 PHE A 313     -21.854  10.000  31.502  1.00 43.82           C  
ATOM   2287  CD2 PHE A 313     -21.005   9.152  29.425  1.00 44.94           C  
ATOM   2288  CE1 PHE A 313     -21.052   9.120  32.191  1.00 43.75           C  
ATOM   2289  CE2 PHE A 313     -20.191   8.264  30.109  1.00 43.82           C  
ATOM   2290  CZ  PHE A 313     -20.212   8.245  31.494  1.00 45.15           C  
ATOM   2291  N   SER A 314     -19.669  12.584  29.298  1.00 45.17           N  
ATOM   2292  CA  SER A 314     -18.361  12.625  28.642  1.00 45.02           C  
ATOM   2293  C   SER A 314     -17.254  11.740  29.252  1.00 45.51           C  
ATOM   2294  O   SER A 314     -17.116  11.619  30.481  1.00 45.74           O  
ATOM   2295  CB  SER A 314     -17.866  14.072  28.591  1.00 44.08           C  
ATOM   2296  OG  SER A 314     -16.531  14.139  28.131  1.00 43.47           O  
ATOM   2297  N   LEU A 315     -16.463  11.131  28.366  1.00 44.27           N  
ATOM   2298  CA  LEU A 315     -15.333  10.292  28.757  1.00 42.33           C  
ATOM   2299  C   LEU A 315     -14.133  10.703  27.913  1.00 42.36           C  
ATOM   2300  O   LEU A 315     -14.094  10.417  26.717  1.00 42.50           O  
ATOM   2301  CB  LEU A 315     -15.608   8.815  28.479  1.00 39.70           C  
ATOM   2302  CG  LEU A 315     -16.583   8.005  29.308  1.00 35.93           C  
ATOM   2303  CD1 LEU A 315     -16.525   6.594  28.788  1.00 32.02           C  
ATOM   2304  CD2 LEU A 315     -16.232   8.063  30.765  1.00 34.25           C  
ATOM   2305  N   VAL A 316     -13.161  11.379  28.517  1.00 41.67           N  
ATOM   2306  CA  VAL A 316     -11.982  11.771  27.756  1.00 41.88           C  
ATOM   2307  C   VAL A 316     -10.761  11.041  28.300  1.00 40.98           C  
ATOM   2308  O   VAL A 316     -10.519  11.043  29.500  1.00 39.31           O  
ATOM   2309  CB  VAL A 316     -11.771  13.328  27.750  1.00 41.61           C  
ATOM   2310  CG1 VAL A 316     -12.254  13.934  29.035  1.00 41.80           C  
ATOM   2311  CG2 VAL A 316     -10.305  13.651  27.522  1.00 41.29           C  
ATOM   2312  N   SER A 317     -10.022  10.396  27.395  1.00 41.74           N  
ATOM   2313  CA  SER A 317      -8.824   9.620  27.727  1.00 42.22           C  
ATOM   2314  C   SER A 317      -9.044   8.478  28.703  1.00 42.16           C  
ATOM   2315  O   SER A 317      -8.423   8.442  29.764  1.00 41.38           O  
ATOM   2316  CB  SER A 317      -7.728  10.524  28.300  1.00 43.06           C  
ATOM   2317  OG  SER A 317      -7.002  11.177  27.280  1.00 45.05           O  
ATOM   2318  N   VAL A 318      -9.937   7.557  28.365  1.00 42.74           N  
ATOM   2319  CA  VAL A 318     -10.178   6.414  29.233  1.00 45.11           C  
ATOM   2320  C   VAL A 318     -10.255   5.185  28.336  1.00 46.85           C  
ATOM   2321  O   VAL A 318     -10.836   5.247  27.250  1.00 44.96           O  
ATOM   2322  CB  VAL A 318     -11.481   6.590  30.130  1.00 45.10           C  
ATOM   2323  CG1 VAL A 318     -12.110   7.955  29.912  1.00 44.14           C  
ATOM   2324  CG2 VAL A 318     -12.489   5.477  29.864  1.00 45.13           C  
ATOM   2325  N   THR A 319      -9.629   4.087  28.773  1.00 49.91           N  
ATOM   2326  CA  THR A 319      -9.612   2.845  27.994  1.00 53.37           C  
ATOM   2327  C   THR A 319     -10.862   2.002  28.244  1.00 55.01           C  
ATOM   2328  O   THR A 319     -11.162   1.637  29.368  1.00 55.28           O  
ATOM   2329  CB  THR A 319      -8.352   1.994  28.303  1.00 53.48           C  
ATOM   2330  CG2 THR A 319      -8.332   0.755  27.443  1.00 54.52           C  
ATOM   2331  OG1 THR A 319      -7.168   2.746  28.011  1.00 54.16           O  
ATOM   2332  N   ILE A 320     -11.581   1.686  27.175  1.00 58.30           N  
ATOM   2333  CA  ILE A 320     -12.821   0.926  27.275  1.00 61.47           C  
ATOM   2334  C   ILE A 320     -12.788  -0.380  26.483  1.00 65.15           C  
ATOM   2335  O   ILE A 320     -13.829  -0.937  26.178  1.00 66.86           O  
ATOM   2336  CB  ILE A 320     -14.041   1.786  26.771  1.00 60.27           C  
ATOM   2337  CG1 ILE A 320     -13.767   2.312  25.341  1.00 59.11           C  
ATOM   2338  CG2 ILE A 320     -14.315   2.916  27.749  1.00 57.83           C  
ATOM   2339  CD1 ILE A 320     -14.853   3.151  24.700  1.00 52.82           C  
ATOM   2340  N   GLU A 321     -11.604  -0.865  26.139  1.00 69.37           N  
ATOM   2341  CA  GLU A 321     -11.488  -2.109  25.376  1.00 73.10           C  
ATOM   2342  C   GLU A 321     -12.223  -3.234  26.084  1.00 73.78           C  
ATOM   2343  O   GLU A 321     -13.008  -3.954  25.483  1.00 72.44           O  
ATOM   2344  CB  GLU A 321     -10.017  -2.516  25.224  1.00 76.83           C  
ATOM   2345  CG  GLU A 321      -9.113  -1.471  24.575  1.00 82.16           C  
ATOM   2346  CD  GLU A 321      -7.631  -1.879  24.549  1.00 85.34           C  
ATOM   2347  OE1 GLU A 321      -6.987  -1.962  25.625  1.00 87.24           O  
ATOM   2348  OE2 GLU A 321      -7.109  -2.119  23.439  1.00 86.97           O1-
ATOM   2349  N   ARG A 322     -11.953  -3.363  27.377  1.00 76.53           N  
ATOM   2350  CA  ARG A 322     -12.545  -4.400  28.222  1.00 80.64           C  
ATOM   2351  C   ARG A 322     -14.056  -4.343  28.432  1.00 80.60           C  
ATOM   2352  O   ARG A 322     -14.568  -5.005  29.335  1.00 80.26           O  
ATOM   2353  CB  ARG A 322     -11.872  -4.401  29.609  1.00 84.43           C  
ATOM   2354  CG  ARG A 322     -10.508  -5.112  29.687  1.00 89.73           C  
ATOM   2355  CD  ARG A 322      -9.443  -4.466  28.795  1.00 92.88           C  
ATOM   2356  NE  ARG A 322      -8.116  -5.019  29.056  1.00 96.09           N  
ATOM   2357  CZ  ARG A 322      -7.543  -5.037  30.257  1.00 98.56           C  
ATOM   2358  NH1 ARG A 322      -8.182  -4.533  31.312  1.00 99.19           N1+
ATOM   2359  NH2 ARG A 322      -6.327  -5.559  30.411  1.00100.33           N  
ATOM   2360  N   VAL A 323     -14.770  -3.559  27.630  1.00 81.00           N  
ATOM   2361  CA  VAL A 323     -16.220  -3.467  27.786  1.00 80.88           C  
ATOM   2362  C   VAL A 323     -16.878  -4.242  26.674  1.00 81.69           C  
ATOM   2363  O   VAL A 323     -16.631  -3.978  25.499  1.00 80.51           O  
ATOM   2364  CB  VAL A 323     -16.731  -2.009  27.753  1.00 80.18           C  
ATOM   2365  CG1 VAL A 323     -18.230  -1.992  27.974  1.00 79.46           C  
ATOM   2366  CG2 VAL A 323     -16.047  -1.185  28.833  1.00 80.02           C  
ATOM   2367  N   LYS A 324     -17.722  -5.196  27.066  1.00 84.38           N  
ATOM   2368  CA  LYS A 324     -18.431  -6.092  26.143  1.00 86.39           C  
ATOM   2369  C   LYS A 324     -19.811  -5.590  25.697  1.00 87.36           C  
ATOM   2370  O   LYS A 324     -20.259  -5.908  24.588  1.00 87.68           O  
ATOM   2371  CB  LYS A 324     -18.566  -7.481  26.792  1.00 85.86           C  
ATOM   2372  CG  LYS A 324     -18.402  -8.666  25.841  1.00 87.40           C  
ATOM   2373  CD  LYS A 324     -19.619  -8.877  24.952  1.00 89.00           C  
ATOM   2374  CE  LYS A 324     -19.483 -10.151  24.124  1.00 90.36           C  
ATOM   2375  NZ  LYS A 324     -20.716 -10.459  23.320  1.00 90.51           N1+
ATOM   2376  N   ASP A 325     -20.479  -4.807  26.544  1.00 88.01           N  
ATOM   2377  CA  ASP A 325     -21.806  -4.304  26.197  1.00 88.63           C  
ATOM   2378  C   ASP A 325     -21.947  -2.783  26.226  1.00 89.15           C  
ATOM   2379  O   ASP A 325     -21.814  -2.149  27.274  1.00 89.38           O  
ATOM   2380  CB  ASP A 325     -22.871  -4.924  27.120  1.00 88.00           C  
ATOM   2381  CG  ASP A 325     -24.286  -4.808  26.551  1.00 88.07           C  
ATOM   2382  OD1 ASP A 325     -24.770  -3.677  26.343  1.00 87.34           O  
ATOM   2383  OD2 ASP A 325     -24.915  -5.855  26.300  1.00 88.18           O1-
ATOM   2384  N   PHE A 326     -22.224  -2.214  25.057  1.00 89.89           N  
ATOM   2385  CA  PHE A 326     -22.435  -0.773  24.902  1.00 90.27           C  
ATOM   2386  C   PHE A 326     -23.900  -0.553  24.493  1.00 90.98           C  
ATOM   2387  O   PHE A 326     -24.231   0.432  23.818  1.00 91.30           O  
ATOM   2388  CB  PHE A 326     -21.520  -0.208  23.806  1.00 88.38           C  
ATOM   2389  CG  PHE A 326     -20.055  -0.337  24.106  1.00 85.26           C  
ATOM   2390  CD1 PHE A 326     -19.371  -1.512  23.808  1.00 83.61           C  
ATOM   2391  CD2 PHE A 326     -19.366   0.716  24.695  1.00 82.83           C  
ATOM   2392  CE1 PHE A 326     -18.026  -1.634  24.089  1.00 82.35           C  
ATOM   2393  CE2 PHE A 326     -18.023   0.609  24.983  1.00 81.92           C  
ATOM   2394  CZ  PHE A 326     -17.345  -0.570  24.681  1.00 82.77           C  
ATOM   2395  N   SER A 327     -24.766  -1.473  24.925  1.00 90.87           N  
ATOM   2396  CA  SER A 327     -26.187  -1.444  24.588  1.00 89.85           C  
ATOM   2397  C   SER A 327     -27.184  -0.777  25.544  1.00 88.33           C  
ATOM   2398  O   SER A 327     -28.317  -0.518  25.147  1.00 88.22           O  
ATOM   2399  CB  SER A 327     -26.660  -2.873  24.306  1.00 90.69           C  
ATOM   2400  OG  SER A 327     -28.031  -2.902  23.938  1.00 92.85           O  
ATOM   2401  N   TYR A 328     -26.794  -0.491  26.784  1.00 86.55           N  
ATOM   2402  CA  TYR A 328     -27.739   0.127  27.709  1.00 84.65           C  
ATOM   2403  C   TYR A 328     -28.328   1.441  27.207  1.00 84.19           C  
ATOM   2404  O   TYR A 328     -27.657   2.233  26.538  1.00 84.40           O  
ATOM   2405  CB  TYR A 328     -27.115   0.356  29.072  1.00 84.08           C  
ATOM   2406  CG  TYR A 328     -28.169   0.692  30.087  1.00 85.39           C  
ATOM   2407  CD1 TYR A 328     -29.129  -0.246  30.450  1.00 86.47           C  
ATOM   2408  CD2 TYR A 328     -28.235   1.955  30.658  1.00 87.50           C  
ATOM   2409  CE1 TYR A 328     -30.135   0.058  31.355  1.00 88.56           C  
ATOM   2410  CE2 TYR A 328     -29.236   2.283  31.569  1.00 89.99           C  
ATOM   2411  CZ  TYR A 328     -30.187   1.326  31.915  1.00 90.54           C  
ATOM   2412  OH  TYR A 328     -31.204   1.646  32.799  1.00 91.41           O  
ATOM   2413  N   ASN A 329     -29.592   1.666  27.554  1.00 83.03           N  
ATOM   2414  CA  ASN A 329     -30.320   2.865  27.140  1.00 81.18           C  
ATOM   2415  C   ASN A 329     -30.368   3.939  28.239  1.00 78.20           C  
ATOM   2416  O   ASN A 329     -31.308   4.021  29.046  1.00 76.48           O  
ATOM   2417  CB  ASN A 329     -31.739   2.458  26.684  1.00 83.55           C  
ATOM   2418  CG  ASN A 329     -32.559   3.627  26.142  1.00 84.45           C  
ATOM   2419  ND2 ASN A 329     -33.791   3.751  26.632  1.00 84.44           N  
ATOM   2420  OD1 ASN A 329     -32.102   4.392  25.285  1.00 83.97           O  
ATOM   2421  N   PHE A 330     -29.319   4.753  28.259  1.00 74.73           N  
ATOM   2422  CA  PHE A 330     -29.190   5.851  29.201  1.00 72.54           C  
ATOM   2423  C   PHE A 330     -30.032   7.031  28.680  1.00 70.76           C  
ATOM   2424  O   PHE A 330     -30.327   7.115  27.485  1.00 72.45           O  
ATOM   2425  CB  PHE A 330     -27.721   6.264  29.281  1.00 72.02           C  
ATOM   2426  CG  PHE A 330     -26.805   5.196  29.837  1.00 71.16           C  
ATOM   2427  CD1 PHE A 330     -26.774   4.925  31.203  1.00 70.98           C  
ATOM   2428  CD2 PHE A 330     -25.927   4.508  29.000  1.00 70.30           C  
ATOM   2429  CE1 PHE A 330     -25.882   3.998  31.729  1.00 69.59           C  
ATOM   2430  CE2 PHE A 330     -25.031   3.576  29.510  1.00 68.71           C  
ATOM   2431  CZ  PHE A 330     -25.004   3.323  30.879  1.00 69.48           C  
ATOM   2432  N   GLY A 331     -30.413   7.950  29.556  1.00 66.75           N  
ATOM   2433  CA  GLY A 331     -31.215   9.071  29.099  1.00 62.79           C  
ATOM   2434  C   GLY A 331     -30.393  10.224  28.566  1.00 60.09           C  
ATOM   2435  O   GLY A 331     -30.912  11.331  28.370  1.00 59.52           O  
ATOM   2436  N   TRP A 332     -29.107   9.965  28.337  1.00 57.83           N  
ATOM   2437  CA  TRP A 332     -28.173  10.975  27.835  1.00 54.79           C  
ATOM   2438  C   TRP A 332     -28.608  11.558  26.509  1.00 54.00           C  
ATOM   2439  O   TRP A 332     -29.107  10.834  25.651  1.00 54.13           O  
ATOM   2440  CB  TRP A 332     -26.786  10.382  27.611  1.00 52.08           C  
ATOM   2441  CG  TRP A 332     -26.199   9.597  28.735  1.00 50.59           C  
ATOM   2442  CD1 TRP A 332     -26.491   9.699  30.064  1.00 50.29           C  
ATOM   2443  CD2 TRP A 332     -25.147   8.628  28.632  1.00 49.41           C  
ATOM   2444  CE2 TRP A 332     -24.851   8.190  29.934  1.00 48.48           C  
ATOM   2445  CE3 TRP A 332     -24.428   8.091  27.560  1.00 49.44           C  
ATOM   2446  NE1 TRP A 332     -25.684   8.856  30.792  1.00 49.27           N  
ATOM   2447  CZ2 TRP A 332     -23.868   7.243  30.192  1.00 48.75           C  
ATOM   2448  CZ3 TRP A 332     -23.454   7.151  27.816  1.00 48.25           C  
ATOM   2449  CH2 TRP A 332     -23.181   6.737  29.117  1.00 50.11           C  
ATOM   2450  N   GLN A 333     -28.387  12.859  26.332  1.00 54.32           N  
ATOM   2451  CA  GLN A 333     -28.735  13.540  25.080  1.00 54.95           C  
ATOM   2452  C   GLN A 333     -27.505  13.966  24.311  1.00 52.85           C  
ATOM   2453  O   GLN A 333     -27.575  14.189  23.112  1.00 51.19           O  
ATOM   2454  CB  GLN A 333     -29.582  14.762  25.345  1.00 56.82           C  
ATOM   2455  CG  GLN A 333     -30.860  14.428  26.028  1.00 62.93           C  
ATOM   2456  CD  GLN A 333     -31.610  15.664  26.371  1.00 67.48           C  
ATOM   2457  NE2 GLN A 333     -31.700  16.594  25.409  1.00 68.75           N  
ATOM   2458  OE1 GLN A 333     -32.108  15.803  27.490  1.00 70.63           O  
ATOM   2459  N   HIP A 334     -26.391  14.101  25.025  1.00 52.13           N  
ATOM   2460  CA  HIP A 334     -25.109  14.442  24.426  1.00 52.14           C  
ATOM   2461  C   HIP A 334     -24.049  13.470  24.961  1.00 50.33           C  
ATOM   2462  O   HIP A 334     -23.856  13.379  26.168  1.00 50.50           O  
ATOM   2463  CB  HIP A 334     -24.705  15.878  24.768  1.00 54.34           C  
ATOM   2464  CG  HIP A 334     -23.311  16.223  24.336  1.00 58.41           C  
ATOM   2465  CD2 HIP A 334     -22.632  15.939  23.195  1.00 59.16           C  
ATOM   2466  ND1 HIP A 334     -22.433  16.927  25.137  1.00 59.09           N  
ATOM   2467  CE1 HIP A 334     -21.276  17.060  24.507  1.00 59.37           C  
ATOM   2468  NE2 HIP A 334     -21.370  16.472  23.327  1.00 59.80           N  
ATOM   2469  N   LEU A 335     -23.382  12.739  24.071  1.00 47.72           N  
ATOM   2470  CA  LEU A 335     -22.350  11.795  24.486  1.00 47.39           C  
ATOM   2471  C   LEU A 335     -21.071  12.166  23.788  1.00 49.18           C  
ATOM   2472  O   LEU A 335     -21.043  12.268  22.558  1.00 50.29           O  
ATOM   2473  CB  LEU A 335     -22.709  10.363  24.090  1.00 44.45           C  
ATOM   2474  CG  LEU A 335     -21.616   9.322  24.339  1.00 41.42           C  
ATOM   2475  CD1 LEU A 335     -21.208   9.302  25.803  1.00 38.65           C  
ATOM   2476  CD2 LEU A 335     -22.131   7.976  23.902  1.00 41.72           C  
ATOM   2477  N   GLU A 336     -20.007  12.347  24.567  1.00 50.95           N  
ATOM   2478  CA  GLU A 336     -18.706  12.714  24.004  1.00 50.91           C  
ATOM   2479  C   GLU A 336     -17.568  11.781  24.436  1.00 49.48           C  
ATOM   2480  O   GLU A 336     -17.225  11.681  25.619  1.00 49.02           O  
ATOM   2481  CB  GLU A 336     -18.365  14.164  24.377  1.00 53.17           C  
ATOM   2482  CG  GLU A 336     -16.946  14.589  24.029  1.00 56.44           C  
ATOM   2483  CD  GLU A 336     -16.576  15.950  24.618  1.00 59.92           C  
ATOM   2484  OE1 GLU A 336     -16.937  16.225  25.792  1.00 60.02           O  
ATOM   2485  OE2 GLU A 336     -15.908  16.739  23.906  1.00 62.19           O1-
ATOM   2486  N   LEU A 337     -16.995  11.092  23.461  1.00 47.49           N  
ATOM   2487  CA  LEU A 337     -15.879  10.197  23.702  1.00 46.44           C  
ATOM   2488  C   LEU A 337     -14.670  10.718  22.923  1.00 46.07           C  
ATOM   2489  O   LEU A 337     -14.670  10.658  21.693  1.00 46.27           O  
ATOM   2490  CB  LEU A 337     -16.233   8.796  23.216  1.00 44.62           C  
ATOM   2491  CG  LEU A 337     -17.370   8.139  23.980  1.00 44.74           C  
ATOM   2492  CD1 LEU A 337     -17.760   6.815  23.336  1.00 42.52           C  
ATOM   2493  CD2 LEU A 337     -16.909   7.941  25.416  1.00 45.27           C  
ATOM   2494  N   VAL A 338     -13.659  11.248  23.612  1.00 45.44           N  
ATOM   2495  CA  VAL A 338     -12.483  11.729  22.896  1.00 47.17           C  
ATOM   2496  C   VAL A 338     -11.193  11.239  23.506  1.00 47.59           C  
ATOM   2497  O   VAL A 338     -11.013  11.267  24.719  1.00 45.97           O  
ATOM   2498  CB  VAL A 338     -12.414  13.279  22.801  1.00 47.16           C  
ATOM   2499  CG1 VAL A 338     -13.741  13.828  22.339  1.00 47.63           C  
ATOM   2500  CG2 VAL A 338     -12.030  13.869  24.121  1.00 47.31           C  
ATOM   2501  N   ASN A 339     -10.302  10.785  22.633  1.00 49.92           N  
ATOM   2502  CA  ASN A 339      -8.997  10.265  23.017  1.00 52.49           C  
ATOM   2503  C   ASN A 339      -9.057   9.004  23.895  1.00 51.44           C  
ATOM   2504  O   ASN A 339      -8.295   8.849  24.845  1.00 50.54           O  
ATOM   2505  CB  ASN A 339      -8.193  11.355  23.725  1.00 55.54           C  
ATOM   2506  CG  ASN A 339      -6.703  11.059  23.728  1.00 61.16           C  
ATOM   2507  ND2 ASN A 339      -6.280  10.077  22.914  1.00 63.56           N  
ATOM   2508  OD1 ASN A 339      -5.938  11.704  24.444  1.00 64.39           O  
ATOM   2509  N   CYS A 340      -9.952   8.092  23.559  1.00 51.06           N  
ATOM   2510  CA  CYS A 340     -10.090   6.878  24.334  1.00 52.54           C  
ATOM   2511  C   CYS A 340      -9.549   5.715  23.528  1.00 55.10           C  
ATOM   2512  O   CYS A 340      -9.512   5.791  22.301  1.00 55.23           O  
ATOM   2513  CB  CYS A 340     -11.569   6.635  24.653  1.00 51.64           C  
ATOM   2514  SG  CYS A 340     -12.426   7.948  25.622  1.00 50.65           S  
ATOM   2515  N   LYS A 341      -9.112   4.652  24.205  1.00 57.81           N  
ATOM   2516  CA  LYS A 341      -8.629   3.451  23.501  1.00 59.66           C  
ATOM   2517  C   LYS A 341      -9.836   2.515  23.491  1.00 60.79           C  
ATOM   2518  O   LYS A 341     -10.417   2.247  24.545  1.00 59.18           O  
ATOM   2519  CB  LYS A 341      -7.463   2.796  24.241  1.00 59.60           C  
ATOM   2520  CG  LYS A 341      -6.345   2.374  23.309  1.00 59.25           C  
ATOM   2521  CD  LYS A 341      -6.015   0.901  23.387  1.00 59.34           C  
ATOM   2522  CE  LYS A 341      -4.944   0.553  22.363  1.00 60.25           C  
ATOM   2523  NZ  LYS A 341      -4.491  -0.876  22.434  1.00 63.57           N1+
ATOM   2524  N   PHE A 342     -10.223   2.010  22.325  1.00 62.42           N  
ATOM   2525  CA  PHE A 342     -11.416   1.183  22.299  1.00 66.38           C  
ATOM   2526  C   PHE A 342     -11.345  -0.214  21.674  1.00 67.37           C  
ATOM   2527  O   PHE A 342     -11.929  -1.171  22.203  1.00 66.90           O  
ATOM   2528  CB  PHE A 342     -12.557   1.996  21.667  1.00 68.32           C  
ATOM   2529  CG  PHE A 342     -12.271   2.475  20.248  1.00 73.08           C  
ATOM   2530  CD1 PHE A 342     -12.834   1.821  19.142  1.00 74.69           C  
ATOM   2531  CD2 PHE A 342     -11.472   3.598  20.013  1.00 74.48           C  
ATOM   2532  CE1 PHE A 342     -12.610   2.275  17.818  1.00 73.93           C  
ATOM   2533  CE2 PHE A 342     -11.239   4.064  18.694  1.00 74.93           C  
ATOM   2534  CZ  PHE A 342     -11.814   3.400  17.597  1.00 74.21           C  
ATOM   2535  N   GLY A 343     -10.636  -0.345  20.557  1.00 68.22           N  
ATOM   2536  CA  GLY A 343     -10.563  -1.647  19.909  1.00 69.45           C  
ATOM   2537  C   GLY A 343     -11.764  -1.905  19.003  1.00 68.63           C  
ATOM   2538  O   GLY A 343     -11.763  -1.506  17.829  1.00 68.55           O  
ATOM   2539  N   GLN A 344     -12.790  -2.568  19.525  1.00 67.20           N  
ATOM   2540  CA  GLN A 344     -13.976  -2.827  18.714  1.00 66.27           C  
ATOM   2541  C   GLN A 344     -14.877  -1.611  18.837  1.00 63.11           C  
ATOM   2542  O   GLN A 344     -15.008  -1.058  19.927  1.00 62.22           O  
ATOM   2543  CB  GLN A 344     -14.716  -4.053  19.230  1.00 71.27           C  
ATOM   2544  CG  GLN A 344     -15.541  -4.766  18.171  1.00 76.51           C  
ATOM   2545  CD  GLN A 344     -16.537  -5.749  18.769  1.00 80.26           C  
ATOM   2546  NE2 GLN A 344     -16.923  -5.517  20.031  1.00 81.48           N  
ATOM   2547  OE1 GLN A 344     -16.964  -6.701  18.104  1.00 81.71           O  
ATOM   2548  N   PHE A 345     -15.504  -1.199  17.738  1.00 60.12           N  
ATOM   2549  CA  PHE A 345     -16.372  -0.018  17.762  1.00 58.76           C  
ATOM   2550  C   PHE A 345     -17.588  -0.177  18.668  1.00 57.68           C  
ATOM   2551  O   PHE A 345     -18.339  -1.135  18.540  1.00 57.99           O  
ATOM   2552  CB  PHE A 345     -16.850   0.332  16.352  1.00 57.65           C  
ATOM   2553  CG  PHE A 345     -17.357   1.740  16.226  1.00 56.59           C  
ATOM   2554  CD1 PHE A 345     -16.483   2.814  16.284  1.00 56.95           C  
ATOM   2555  CD2 PHE A 345     -18.701   1.994  16.076  1.00 56.26           C  
ATOM   2556  CE1 PHE A 345     -16.947   4.124  16.197  1.00 55.88           C  
ATOM   2557  CE2 PHE A 345     -19.169   3.299  15.989  1.00 56.32           C  
ATOM   2558  CZ  PHE A 345     -18.286   4.367  16.051  1.00 54.80           C  
ATOM   2559  N   PRO A 346     -17.808   0.781  19.582  1.00 56.85           N  
ATOM   2560  CA  PRO A 346     -18.938   0.735  20.512  1.00 57.94           C  
ATOM   2561  C   PRO A 346     -20.307   0.680  19.848  1.00 59.83           C  
ATOM   2562  O   PRO A 346     -20.662   1.567  19.088  1.00 61.32           O  
ATOM   2563  CB  PRO A 346     -18.736   1.992  21.362  1.00 56.34           C  
ATOM   2564  CG  PRO A 346     -18.055   2.914  20.449  1.00 55.81           C  
ATOM   2565  CD  PRO A 346     -17.060   2.038  19.736  1.00 56.23           C  
ATOM   2566  N   THR A 347     -21.070  -0.378  20.131  1.00 62.30           N  
ATOM   2567  CA  THR A 347     -22.423  -0.537  19.558  1.00 63.89           C  
ATOM   2568  C   THR A 347     -23.444   0.233  20.404  1.00 62.79           C  
ATOM   2569  O   THR A 347     -24.153  -0.338  21.235  1.00 62.35           O  
ATOM   2570  CB  THR A 347     -22.864  -2.038  19.474  1.00 65.27           C  
ATOM   2571  CG2 THR A 347     -22.356  -2.691  18.180  1.00 63.55           C  
ATOM   2572  OG1 THR A 347     -22.375  -2.750  20.624  1.00 67.42           O  
ATOM   2573  N   LEU A 348     -23.497   1.537  20.165  1.00 61.58           N  
ATOM   2574  CA  LEU A 348     -24.375   2.449  20.871  1.00 59.34           C  
ATOM   2575  C   LEU A 348     -25.821   2.309  20.439  1.00 58.93           C  
ATOM   2576  O   LEU A 348     -26.117   2.187  19.250  1.00 57.62           O  
ATOM   2577  CB  LEU A 348     -23.911   3.879  20.619  1.00 59.04           C  
ATOM   2578  CG  LEU A 348     -22.429   4.111  20.896  1.00 58.76           C  
ATOM   2579  CD1 LEU A 348     -21.987   5.384  20.227  1.00 59.23           C  
ATOM   2580  CD2 LEU A 348     -22.191   4.167  22.384  1.00 57.04           C  
ATOM   2581  N   LYS A 349     -26.716   2.336  21.421  1.00 59.44           N  
ATOM   2582  CA  LYS A 349     -28.151   2.216  21.175  1.00 59.62           C  
ATOM   2583  C   LYS A 349     -28.914   3.172  22.081  1.00 59.25           C  
ATOM   2584  O   LYS A 349     -29.979   2.837  22.593  1.00 60.96           O  
ATOM   2585  CB  LYS A 349     -28.613   0.776  21.428  1.00 59.91           C  
ATOM   2586  CG  LYS A 349     -28.029  -0.248  20.468  1.00 61.77           C  
ATOM   2587  CD  LYS A 349     -28.447  -1.680  20.823  1.00 62.99           C  
ATOM   2588  CE  LYS A 349     -28.024  -2.685  19.744  1.00 63.14           C  
ATOM   2589  NZ  LYS A 349     -28.602  -2.365  18.396  1.00 63.36           N1+
ATOM   2590  N   LEU A 350     -28.354   4.360  22.287  1.00 57.88           N  
ATOM   2591  CA  LEU A 350     -28.967   5.390  23.125  1.00 56.67           C  
ATOM   2592  C   LEU A 350     -30.109   6.042  22.349  1.00 57.79           C  
ATOM   2593  O   LEU A 350     -29.873   6.803  21.409  1.00 58.75           O  
ATOM   2594  CB  LEU A 350     -27.916   6.439  23.482  1.00 54.76           C  
ATOM   2595  CG  LEU A 350     -26.634   5.869  24.096  1.00 52.08           C  
ATOM   2596  CD1 LEU A 350     -25.466   6.814  23.922  1.00 49.97           C  
ATOM   2597  CD2 LEU A 350     -26.890   5.595  25.553  1.00 52.76           C  
ATOM   2598  N   LYS A 351     -31.347   5.756  22.755  1.00 58.59           N  
ATOM   2599  CA  LYS A 351     -32.534   6.279  22.068  1.00 58.04           C  
ATOM   2600  C   LYS A 351     -32.754   7.788  22.143  1.00 57.82           C  
ATOM   2601  O   LYS A 351     -33.204   8.381  21.163  1.00 57.88           O  
ATOM   2602  CB  LYS A 351     -33.795   5.587  22.592  1.00 57.82           C  
ATOM   2603  CG  LYS A 351     -33.703   4.087  22.654  1.00 58.84           C  
ATOM   2604  CD  LYS A 351     -33.390   3.502  21.288  1.00 60.90           C  
ATOM   2605  CE  LYS A 351     -33.211   1.990  21.381  1.00 62.47           C  
ATOM   2606  NZ  LYS A 351     -32.773   1.414  20.079  1.00 63.65           N1+
ATOM   2607  N   SER A 352     -32.445   8.406  23.288  1.00 57.21           N  
ATOM   2608  CA  SER A 352     -32.665   9.849  23.470  1.00 55.92           C  
ATOM   2609  C   SER A 352     -31.532  10.748  22.990  1.00 55.47           C  
ATOM   2610  O   SER A 352     -31.716  11.968  22.858  1.00 54.21           O  
ATOM   2611  CB  SER A 352     -32.923  10.165  24.940  1.00 56.00           C  
ATOM   2612  OG  SER A 352     -33.832   9.244  25.506  1.00 58.79           O  
ATOM   2613  N   LEU A 353     -30.364  10.150  22.753  1.00 54.27           N  
ATOM   2614  CA  LEU A 353     -29.194  10.892  22.299  1.00 52.70           C  
ATOM   2615  C   LEU A 353     -29.489  11.723  21.029  1.00 52.65           C  
ATOM   2616  O   LEU A 353     -30.065  11.216  20.059  1.00 51.08           O  
ATOM   2617  CB  LEU A 353     -28.034   9.915  22.042  1.00 50.12           C  
ATOM   2618  CG  LEU A 353     -26.671  10.524  21.702  1.00 48.69           C  
ATOM   2619  CD1 LEU A 353     -26.117  11.165  22.948  1.00 45.42           C  
ATOM   2620  CD2 LEU A 353     -25.711   9.471  21.171  1.00 46.37           C  
ATOM   2621  N   LYS A 354     -29.101  13.002  21.060  1.00 52.75           N  
ATOM   2622  CA  LYS A 354     -29.292  13.907  19.931  1.00 52.50           C  
ATOM   2623  C   LYS A 354     -27.991  14.278  19.259  1.00 51.80           C  
ATOM   2624  O   LYS A 354     -27.959  14.444  18.048  1.00 51.78           O  
ATOM   2625  CB  LYS A 354     -30.003  15.187  20.357  1.00 53.66           C  
ATOM   2626  CG  LYS A 354     -31.506  15.029  20.515  1.00 58.09           C  
ATOM   2627  CD  LYS A 354     -32.189  16.389  20.589  1.00 62.57           C  
ATOM   2628  CE  LYS A 354     -33.651  16.245  20.954  1.00 64.85           C  
ATOM   2629  NZ  LYS A 354     -33.785  15.484  22.243  1.00 66.80           N1+
ATOM   2630  N   ARG A 355     -26.926  14.417  20.045  1.00 52.32           N  
ATOM   2631  CA  ARG A 355     -25.600  14.763  19.527  1.00 52.77           C  
ATOM   2632  C   ARG A 355     -24.557  13.761  20.019  1.00 52.38           C  
ATOM   2633  O   ARG A 355     -24.510  13.430  21.206  1.00 53.25           O  
ATOM   2634  CB  ARG A 355     -25.172  16.156  20.000  1.00 55.60           C  
ATOM   2635  CG  ARG A 355     -26.277  17.187  20.016  1.00 62.60           C  
ATOM   2636  CD  ARG A 355     -25.828  18.544  20.594  1.00 68.41           C  
ATOM   2637  NE  ARG A 355     -25.022  19.323  19.649  1.00 73.10           N  
ATOM   2638  CZ  ARG A 355     -23.702  19.217  19.508  1.00 75.41           C  
ATOM   2639  NH1 ARG A 355     -23.011  18.360  20.262  1.00 76.25           N1+
ATOM   2640  NH2 ARG A 355     -23.071  19.969  18.609  1.00 74.97           N  
ATOM   2641  N   LEU A 356     -23.716  13.281  19.109  1.00 50.99           N  
ATOM   2642  CA  LEU A 356     -22.650  12.355  19.472  1.00 49.61           C  
ATOM   2643  C   LEU A 356     -21.313  12.851  18.938  1.00 50.06           C  
ATOM   2644  O   LEU A 356     -21.164  13.077  17.731  1.00 50.32           O  
ATOM   2645  CB  LEU A 356     -22.914  10.960  18.903  1.00 47.26           C  
ATOM   2646  CG  LEU A 356     -21.759   9.957  19.048  1.00 44.58           C  
ATOM   2647  CD1 LEU A 356     -21.551   9.635  20.520  1.00 41.89           C  
ATOM   2648  CD2 LEU A 356     -22.055   8.711  18.242  1.00 41.10           C  
ATOM   2649  N   THR A 357     -20.349  13.046  19.831  1.00 49.55           N  
ATOM   2650  CA  THR A 357     -19.025  13.466  19.389  1.00 51.21           C  
ATOM   2651  C   THR A 357     -18.049  12.342  19.744  1.00 51.19           C  
ATOM   2652  O   THR A 357     -17.714  12.158  20.911  1.00 52.68           O  
ATOM   2653  CB  THR A 357     -18.572  14.764  20.069  1.00 51.98           C  
ATOM   2654  CG2 THR A 357     -17.263  15.242  19.452  1.00 50.64           C  
ATOM   2655  OG1 THR A 357     -19.580  15.769  19.894  1.00 54.03           O  
ATOM   2656  N   PHE A 358     -17.605  11.593  18.736  1.00 50.40           N  
ATOM   2657  CA  PHE A 358     -16.680  10.463  18.913  1.00 50.17           C  
ATOM   2658  C   PHE A 358     -15.427  10.758  18.105  1.00 50.16           C  
ATOM   2659  O   PHE A 358     -15.294  10.277  16.977  1.00 49.56           O  
ATOM   2660  CB  PHE A 358     -17.335   9.185  18.368  1.00 50.07           C  
ATOM   2661  CG  PHE A 358     -16.608   7.914  18.714  1.00 49.02           C  
ATOM   2662  CD1 PHE A 358     -16.756   7.329  19.969  1.00 48.73           C  
ATOM   2663  CD2 PHE A 358     -15.788   7.299  17.783  1.00 47.96           C  
ATOM   2664  CE1 PHE A 358     -16.089   6.137  20.292  1.00 49.02           C  
ATOM   2665  CE2 PHE A 358     -15.117   6.112  18.097  1.00 48.49           C  
ATOM   2666  CZ  PHE A 358     -15.267   5.529  19.354  1.00 47.72           C  
ATOM   2667  N   THR A 359     -14.505  11.531  18.669  1.00 50.18           N  
ATOM   2668  CA  THR A 359     -13.309  11.893  17.919  1.00 50.68           C  
ATOM   2669  C   THR A 359     -11.961  11.594  18.558  1.00 51.99           C  
ATOM   2670  O   THR A 359     -11.844  11.383  19.768  1.00 52.99           O  
ATOM   2671  CB  THR A 359     -13.304  13.408  17.550  1.00 49.82           C  
ATOM   2672  CG2 THR A 359     -14.692  13.884  17.217  1.00 50.74           C  
ATOM   2673  OG1 THR A 359     -12.811  14.176  18.652  1.00 48.49           O  
ATOM   2674  N   SER A 360     -10.940  11.599  17.707  1.00 52.28           N  
ATOM   2675  CA  SER A 360      -9.564  11.376  18.116  1.00 52.55           C  
ATOM   2676  C   SER A 360      -9.355  10.188  19.030  1.00 53.73           C  
ATOM   2677  O   SER A 360      -8.573  10.252  19.977  1.00 54.57           O  
ATOM   2678  CB  SER A 360      -9.017  12.630  18.788  1.00 50.84           C  
ATOM   2679  OG  SER A 360      -9.047  13.719  17.891  1.00 50.99           O  
ATOM   2680  N   ASN A 361     -10.044   9.097  18.742  1.00 55.13           N  
ATOM   2681  CA  ASN A 361      -9.903   7.913  19.556  1.00 57.66           C  
ATOM   2682  C   ASN A 361      -8.902   6.943  18.965  1.00 59.38           C  
ATOM   2683  O   ASN A 361      -8.979   6.586  17.801  1.00 60.39           O  
ATOM   2684  CB  ASN A 361     -11.252   7.224  19.718  1.00 57.63           C  
ATOM   2685  CG  ASN A 361     -12.255   8.083  20.439  1.00 57.07           C  
ATOM   2686  ND2 ASN A 361     -13.393   8.312  19.796  1.00 58.31           N  
ATOM   2687  OD1 ASN A 361     -12.018   8.536  21.562  1.00 54.21           O  
ATOM   2688  N   LYS A 362      -7.955   6.522  19.789  1.00 62.40           N  
ATOM   2689  CA  LYS A 362      -6.945   5.578  19.357  1.00 65.07           C  
ATOM   2690  C   LYS A 362      -7.497   4.186  19.622  1.00 64.99           C  
ATOM   2691  O   LYS A 362      -7.622   3.774  20.769  1.00 66.15           O  
ATOM   2692  CB  LYS A 362      -5.627   5.826  20.122  1.00 65.80           C  
ATOM   2693  CG  LYS A 362      -5.810   6.297  21.563  1.00 68.19           C  
ATOM   2694  CD  LYS A 362      -4.511   6.825  22.170  1.00 70.64           C  
ATOM   2695  CE  LYS A 362      -4.661   7.197  23.665  1.00 71.73           C  
ATOM   2696  NZ  LYS A 362      -4.862   6.015  24.576  1.00 71.55           N1+
ATOM   2697  N   GLY A 363      -7.854   3.468  18.568  1.00 65.01           N  
ATOM   2698  CA  GLY A 363      -8.388   2.138  18.779  1.00 67.32           C  
ATOM   2699  C   GLY A 363      -8.411   1.257  17.550  1.00 68.79           C  
ATOM   2700  O   GLY A 363      -7.392   1.027  16.908  1.00 68.14           O  
ATOM   2701  N   GLY A 364      -9.595   0.750  17.235  1.00 71.14           N  
ATOM   2702  CA  GLY A 364      -9.759  -0.107  16.080  1.00 72.88           C  
ATOM   2703  C   GLY A 364      -9.724   0.687  14.794  1.00 73.22           C  
ATOM   2704  O   GLY A 364      -9.252   1.827  14.766  1.00 73.84           O  
ATOM   2705  N   ASN A 365     -10.221   0.078  13.727  1.00 72.94           N  
ATOM   2706  CA  ASN A 365     -10.240   0.730  12.431  1.00 72.66           C  
ATOM   2707  C   ASN A 365     -11.451   0.306  11.630  1.00 70.65           C  
ATOM   2708  O   ASN A 365     -11.448   0.433  10.401  1.00 72.21           O  
ATOM   2709  CB  ASN A 365      -8.960   0.404  11.626  1.00 75.29           C  
ATOM   2710  CG  ASN A 365      -8.801  -1.094  11.330  1.00 76.71           C  
ATOM   2711  ND2 ASN A 365      -9.141  -1.500  10.101  1.00 74.82           N  
ATOM   2712  OD1 ASN A 365      -8.379  -1.868  12.196  1.00 77.11           O  
ATOM   2713  N   ALA A 366     -12.477  -0.208  12.308  1.00 66.71           N  
ATOM   2714  CA  ALA A 366     -13.677  -0.640  11.604  1.00 62.22           C  
ATOM   2715  C   ALA A 366     -14.950  -0.218  12.298  1.00 59.83           C  
ATOM   2716  O   ALA A 366     -15.221  -0.610  13.425  1.00 59.01           O  
ATOM   2717  CB  ALA A 366     -13.665  -2.129  11.411  1.00 61.60           C  
ATOM   2718  N   PHE A 367     -15.719   0.601  11.592  1.00 57.52           N  
ATOM   2719  CA  PHE A 367     -16.991   1.115  12.062  1.00 55.09           C  
ATOM   2720  C   PHE A 367     -18.037   0.038  11.849  1.00 55.48           C  
ATOM   2721  O   PHE A 367     -17.939  -0.764  10.924  1.00 55.28           O  
ATOM   2722  CB  PHE A 367     -17.366   2.359  11.244  1.00 52.73           C  
ATOM   2723  CG  PHE A 367     -18.780   2.859  11.467  1.00 49.31           C  
ATOM   2724  CD1 PHE A 367     -19.084   3.680  12.552  1.00 47.56           C  
ATOM   2725  CD2 PHE A 367     -19.810   2.503  10.582  1.00 46.97           C  
ATOM   2726  CE1 PHE A 367     -20.391   4.147  12.759  1.00 44.96           C  
ATOM   2727  CE2 PHE A 367     -21.109   2.957  10.773  1.00 45.32           C  
ATOM   2728  CZ  PHE A 367     -21.403   3.784  11.872  1.00 46.52           C  
ATOM   2729  N   SER A 368     -19.031   0.014  12.722  1.00 56.36           N  
ATOM   2730  CA  SER A 368     -20.122  -0.928  12.600  1.00 58.22           C  
ATOM   2731  C   SER A 368     -21.354  -0.095  12.913  1.00 59.66           C  
ATOM   2732  O   SER A 368     -21.249   0.963  13.531  1.00 59.17           O  
ATOM   2733  CB  SER A 368     -19.968  -2.079  13.597  1.00 59.83           C  
ATOM   2734  OG  SER A 368     -20.070  -1.638  14.944  1.00 61.42           O  
ATOM   2735  N   GLU A 369     -22.515  -0.563  12.477  1.00 61.89           N  
ATOM   2736  CA  GLU A 369     -23.764   0.149  12.696  1.00 63.36           C  
ATOM   2737  C   GLU A 369     -24.025   0.537  14.133  1.00 61.81           C  
ATOM   2738  O   GLU A 369     -23.640  -0.157  15.073  1.00 61.30           O  
ATOM   2739  CB  GLU A 369     -24.956  -0.695  12.251  1.00 68.41           C  
ATOM   2740  CG  GLU A 369     -24.840  -1.372  10.901  1.00 76.71           C  
ATOM   2741  CD  GLU A 369     -26.106  -2.152  10.540  1.00 81.20           C  
ATOM   2742  OE1 GLU A 369     -26.628  -2.891  11.416  1.00 82.19           O  
ATOM   2743  OE2 GLU A 369     -26.572  -2.026   9.378  1.00 83.74           O1-
ATOM   2744  N   VAL A 370     -24.705   1.662  14.286  1.00 60.71           N  
ATOM   2745  CA  VAL A 370     -25.127   2.137  15.591  1.00 59.50           C  
ATOM   2746  C   VAL A 370     -26.629   2.324  15.407  1.00 58.36           C  
ATOM   2747  O   VAL A 370     -27.136   2.293  14.287  1.00 56.43           O  
ATOM   2748  CB  VAL A 370     -24.470   3.483  15.984  1.00 59.50           C  
ATOM   2749  CG1 VAL A 370     -22.973   3.299  16.137  1.00 58.56           C  
ATOM   2750  CG2 VAL A 370     -24.774   4.545  14.950  1.00 59.05           C  
ATOM   2751  N   ASP A 371     -27.355   2.503  16.494  1.00 58.26           N  
ATOM   2752  CA  ASP A 371     -28.791   2.676  16.365  1.00 59.14           C  
ATOM   2753  C   ASP A 371     -29.270   3.802  17.254  1.00 56.91           C  
ATOM   2754  O   ASP A 371     -29.751   3.580  18.367  1.00 57.00           O  
ATOM   2755  CB  ASP A 371     -29.504   1.376  16.715  1.00 63.36           C  
ATOM   2756  CG  ASP A 371     -31.000   1.540  16.770  1.00 66.92           C  
ATOM   2757  OD1 ASP A 371     -31.548   2.274  15.908  1.00 68.99           O  
ATOM   2758  OD2 ASP A 371     -31.621   0.929  17.668  1.00 68.77           O1-
ATOM   2759  N   LEU A 372     -29.147   5.014  16.730  1.00 54.73           N  
ATOM   2760  CA  LEU A 372     -29.496   6.225  17.455  1.00 53.06           C  
ATOM   2761  C   LEU A 372     -30.667   6.980  16.820  1.00 53.45           C  
ATOM   2762  O   LEU A 372     -30.472   8.023  16.187  1.00 52.37           O  
ATOM   2763  CB  LEU A 372     -28.248   7.108  17.520  1.00 50.05           C  
ATOM   2764  CG  LEU A 372     -27.027   6.279  17.956  1.00 48.06           C  
ATOM   2765  CD1 LEU A 372     -25.751   7.098  17.957  1.00 46.82           C  
ATOM   2766  CD2 LEU A 372     -27.299   5.704  19.333  1.00 46.06           C  
ATOM   2767  N   PRO A 373     -31.908   6.480  17.033  1.00 53.91           N  
ATOM   2768  CA  PRO A 373     -33.153   7.049  16.504  1.00 53.07           C  
ATOM   2769  C   PRO A 373     -33.347   8.550  16.668  1.00 53.05           C  
ATOM   2770  O   PRO A 373     -34.021   9.170  15.848  1.00 53.50           O  
ATOM   2771  CB  PRO A 373     -34.231   6.250  17.230  1.00 51.92           C  
ATOM   2772  CG  PRO A 373     -33.577   5.913  18.533  1.00 52.91           C  
ATOM   2773  CD  PRO A 373     -32.218   5.470  18.064  1.00 54.04           C  
ATOM   2774  N   SER A 374     -32.763   9.130  17.717  1.00 52.74           N  
ATOM   2775  CA  SER A 374     -32.902  10.567  17.974  1.00 52.10           C  
ATOM   2776  C   SER A 374     -31.727  11.432  17.518  1.00 51.28           C  
ATOM   2777  O   SER A 374     -31.782  12.656  17.617  1.00 50.25           O  
ATOM   2778  CB  SER A 374     -33.127  10.823  19.470  1.00 51.43           C  
ATOM   2779  OG  SER A 374     -34.402  10.380  19.898  1.00 50.09           O  
ATOM   2780  N   LEU A 375     -30.681  10.800  17.007  1.00 51.02           N  
ATOM   2781  CA  LEU A 375     -29.486  11.515  16.587  1.00 52.67           C  
ATOM   2782  C   LEU A 375     -29.668  12.629  15.546  1.00 54.35           C  
ATOM   2783  O   LEU A 375     -30.324  12.431  14.527  1.00 55.40           O  
ATOM   2784  CB  LEU A 375     -28.468  10.506  16.066  1.00 51.69           C  
ATOM   2785  CG  LEU A 375     -27.048  11.041  15.921  1.00 49.98           C  
ATOM   2786  CD1 LEU A 375     -26.527  11.382  17.308  1.00 49.05           C  
ATOM   2787  CD2 LEU A 375     -26.173  10.000  15.245  1.00 49.37           C  
ATOM   2788  N   GLU A 376     -29.072  13.796  15.803  1.00 55.36           N  
ATOM   2789  CA  GLU A 376     -29.141  14.921  14.867  1.00 56.11           C  
ATOM   2790  C   GLU A 376     -27.736  15.430  14.525  1.00 55.14           C  
ATOM   2791  O   GLU A 376     -27.473  15.849  13.401  1.00 55.03           O  
ATOM   2792  CB  GLU A 376     -29.960  16.073  15.448  1.00 58.22           C  
ATOM   2793  CG  GLU A 376     -31.395  15.733  15.746  1.00 65.96           C  
ATOM   2794  CD  GLU A 376     -32.175  16.914  16.332  1.00 71.37           C  
ATOM   2795  OE1 GLU A 376     -33.116  16.666  17.137  1.00 72.82           O  
ATOM   2796  OE2 GLU A 376     -31.850  18.080  15.985  1.00 74.04           O1-
ATOM   2797  N   PHE A 377     -26.836  15.396  15.498  1.00 53.19           N  
ATOM   2798  CA  PHE A 377     -25.468  15.847  15.285  1.00 52.41           C  
ATOM   2799  C   PHE A 377     -24.553  14.626  15.369  1.00 52.37           C  
ATOM   2800  O   PHE A 377     -24.621  13.870  16.342  1.00 53.80           O  
ATOM   2801  CB  PHE A 377     -25.068  16.855  16.360  1.00 53.57           C  
ATOM   2802  CG  PHE A 377     -23.704  17.453  16.145  1.00 55.93           C  
ATOM   2803  CD1 PHE A 377     -23.548  18.599  15.376  1.00 55.85           C  
ATOM   2804  CD2 PHE A 377     -22.563  16.843  16.675  1.00 56.63           C  
ATOM   2805  CE1 PHE A 377     -22.279  19.129  15.139  1.00 55.43           C  
ATOM   2806  CE2 PHE A 377     -21.288  17.371  16.439  1.00 55.09           C  
ATOM   2807  CZ  PHE A 377     -21.152  18.511  15.669  1.00 54.59           C  
ATOM   2808  N   LEU A 378     -23.698  14.412  14.374  1.00 50.64           N  
ATOM   2809  CA  LEU A 378     -22.835  13.244  14.429  1.00 49.26           C  
ATOM   2810  C   LEU A 378     -21.425  13.525  13.980  1.00 49.06           C  
ATOM   2811  O   LEU A 378     -21.155  13.623  12.782  1.00 47.86           O  
ATOM   2812  CB  LEU A 378     -23.400  12.103  13.563  1.00 49.11           C  
ATOM   2813  CG  LEU A 378     -23.128  10.619  13.916  1.00 49.09           C  
ATOM   2814  CD1 LEU A 378     -23.137   9.824  12.624  1.00 48.07           C  
ATOM   2815  CD2 LEU A 378     -21.797  10.401  14.627  1.00 48.66           C  
ATOM   2816  N   ASP A 379     -20.521  13.659  14.945  1.00 50.00           N  
ATOM   2817  CA  ASP A 379     -19.117  13.863  14.619  1.00 51.48           C  
ATOM   2818  C   ASP A 379     -18.389  12.576  14.970  1.00 50.69           C  
ATOM   2819  O   ASP A 379     -18.375  12.144  16.123  1.00 49.57           O  
ATOM   2820  CB  ASP A 379     -18.505  15.036  15.393  1.00 54.17           C  
ATOM   2821  CG  ASP A 379     -17.022  15.257  15.043  1.00 56.98           C  
ATOM   2822  OD1 ASP A 379     -16.487  16.338  15.397  1.00 58.21           O  
ATOM   2823  OD2 ASP A 379     -16.397  14.348  14.419  1.00 54.95           O1-
ATOM   2824  N   LEU A 380     -17.784  11.980  13.952  1.00 49.51           N  
ATOM   2825  CA  LEU A 380     -17.074  10.723  14.071  1.00 49.00           C  
ATOM   2826  C   LEU A 380     -15.739  10.903  13.365  1.00 50.29           C  
ATOM   2827  O   LEU A 380     -15.198   9.966  12.776  1.00 50.59           O  
ATOM   2828  CB  LEU A 380     -17.885   9.670  13.350  1.00 47.01           C  
ATOM   2829  CG  LEU A 380     -18.172   8.319  13.969  1.00 47.65           C  
ATOM   2830  CD1 LEU A 380     -18.948   8.487  15.244  1.00 47.22           C  
ATOM   2831  CD2 LEU A 380     -18.985   7.496  12.976  1.00 49.34           C  
ATOM   2832  N   SER A 381     -15.207  12.115  13.429  1.00 50.47           N  
ATOM   2833  CA  SER A 381     -13.961  12.428  12.747  1.00 50.98           C  
ATOM   2834  C   SER A 381     -12.680  12.060  13.484  1.00 49.76           C  
ATOM   2835  O   SER A 381     -12.678  11.901  14.700  1.00 50.11           O  
ATOM   2836  CB  SER A 381     -13.932  13.919  12.447  1.00 52.80           C  
ATOM   2837  OG  SER A 381     -13.846  14.655  13.662  1.00 55.37           O  
ATOM   2838  N   ARG A 382     -11.596  11.940  12.723  1.00 47.99           N  
ATOM   2839  CA  ARG A 382     -10.269  11.647  13.263  1.00 46.72           C  
ATOM   2840  C   ARG A 382     -10.111  10.354  14.043  1.00 45.52           C  
ATOM   2841  O   ARG A 382      -9.471  10.341  15.086  1.00 43.86           O  
ATOM   2842  CB  ARG A 382      -9.820  12.803  14.150  1.00 47.63           C  
ATOM   2843  CG  ARG A 382      -9.940  14.159  13.481  1.00 51.77           C  
ATOM   2844  CD  ARG A 382      -9.404  15.278  14.364  1.00 54.76           C  
ATOM   2845  NE  ARG A 382      -9.010  16.444  13.569  1.00 57.74           N  
ATOM   2846  CZ  ARG A 382      -9.864  17.267  12.964  1.00 58.75           C  
ATOM   2847  NH1 ARG A 382     -11.177  17.068  13.054  1.00 58.56           N1+
ATOM   2848  NH2 ARG A 382      -9.402  18.295  12.263  1.00 58.65           N  
ATOM   2849  N   ASN A 383     -10.669   9.263  13.535  1.00 44.90           N  
ATOM   2850  CA  ASN A 383     -10.570   7.996  14.233  1.00 44.33           C  
ATOM   2851  C   ASN A 383      -9.888   6.950  13.395  1.00 46.29           C  
ATOM   2852  O   ASN A 383      -9.692   5.830  13.869  1.00 50.64           O  
ATOM   2853  CB  ASN A 383     -11.956   7.466  14.612  1.00 42.16           C  
ATOM   2854  CG  ASN A 383     -12.659   8.321  15.645  1.00 42.57           C  
ATOM   2855  ND2 ASN A 383     -13.763   8.928  15.241  1.00 42.08           N  
ATOM   2856  OD1 ASN A 383     -12.226   8.430  16.792  1.00 40.26           O  
ATOM   2857  N   GLY A 384      -9.542   7.283  12.156  1.00 45.15           N  
ATOM   2858  CA  GLY A 384      -8.893   6.308  11.300  1.00 44.48           C  
ATOM   2859  C   GLY A 384      -9.832   5.180  10.939  1.00 45.78           C  
ATOM   2860  O   GLY A 384      -9.403   4.138  10.456  1.00 47.73           O  
ATOM   2861  N   LEU A 385     -11.122   5.391  11.169  1.00 47.11           N  
ATOM   2862  CA  LEU A 385     -12.155   4.394  10.879  1.00 48.43           C  
ATOM   2863  C   LEU A 385     -12.372   4.118   9.391  1.00 49.03           C  
ATOM   2864  O   LEU A 385     -12.125   4.974   8.548  1.00 49.76           O  
ATOM   2865  CB  LEU A 385     -13.490   4.839  11.480  1.00 48.49           C  
ATOM   2866  CG  LEU A 385     -13.533   4.944  13.007  1.00 51.78           C  
ATOM   2867  CD1 LEU A 385     -14.902   5.458  13.466  1.00 52.28           C  
ATOM   2868  CD2 LEU A 385     -13.243   3.573  13.615  1.00 52.55           C  
ATOM   2869  N   SER A 386     -12.849   2.917   9.079  1.00 49.12           N  
ATOM   2870  CA  SER A 386     -13.148   2.535   7.705  1.00 48.95           C  
ATOM   2871  C   SER A 386     -14.583   2.038   7.624  1.00 50.11           C  
ATOM   2872  O   SER A 386     -14.987   1.182   8.396  1.00 50.03           O  
ATOM   2873  CB  SER A 386     -12.203   1.446   7.233  1.00 49.12           C  
ATOM   2874  OG  SER A 386     -10.880   1.943   7.119  1.00 51.55           O  
ATOM   2875  N   PHE A 387     -15.350   2.601   6.694  1.00 51.64           N  
ATOM   2876  CA  PHE A 387     -16.748   2.243   6.493  1.00 52.49           C  
ATOM   2877  C   PHE A 387     -16.827   1.424   5.221  1.00 54.86           C  
ATOM   2878  O   PHE A 387     -16.303   1.848   4.201  1.00 56.54           O  
ATOM   2879  CB  PHE A 387     -17.569   3.511   6.345  1.00 51.98           C  
ATOM   2880  CG  PHE A 387     -17.480   4.415   7.532  1.00 54.17           C  
ATOM   2881  CD1 PHE A 387     -18.622   4.756   8.242  1.00 54.40           C  
ATOM   2882  CD2 PHE A 387     -16.244   4.904   7.963  1.00 56.21           C  
ATOM   2883  CE1 PHE A 387     -18.542   5.570   9.377  1.00 56.70           C  
ATOM   2884  CE2 PHE A 387     -16.139   5.720   9.101  1.00 57.51           C  
ATOM   2885  CZ  PHE A 387     -17.297   6.057   9.811  1.00 58.19           C  
ATOM   2886  N   LYS A 388     -17.474   0.263   5.258  1.00 56.51           N  
ATOM   2887  CA  LYS A 388     -17.536  -0.548   4.052  1.00 59.15           C  
ATOM   2888  C   LYS A 388     -18.760  -0.298   3.148  1.00 60.44           C  
ATOM   2889  O   LYS A 388     -18.877  -0.906   2.077  1.00 62.14           O  
ATOM   2890  CB  LYS A 388     -17.405  -2.040   4.403  1.00 59.93           C  
ATOM   2891  CG  LYS A 388     -18.705  -2.747   4.797  1.00 65.08           C  
ATOM   2892  CD  LYS A 388     -18.541  -4.281   4.834  1.00 66.57           C  
ATOM   2893  CE  LYS A 388     -17.748  -4.750   6.053  1.00 68.78           C  
ATOM   2894  NZ  LYS A 388     -18.578  -4.757   7.304  1.00 69.39           N1+
ATOM   2895  N   GLY A 389     -19.662   0.597   3.551  1.00 60.24           N  
ATOM   2896  CA  GLY A 389     -20.814   0.891   2.706  1.00 60.46           C  
ATOM   2897  C   GLY A 389     -21.504   2.204   3.058  1.00 61.88           C  
ATOM   2898  O   GLY A 389     -22.328   2.183   3.981  1.00 64.55           O  
ATOM   2899  N   CYS A 390     -21.228   3.330   2.343  1.00 64.87           N  
ATOM   2900  CA  CYS A 390     -21.891   4.566   2.742  1.00 63.54           C  
ATOM   2901  C   CYS A 390     -22.931   4.846   1.652  1.00 62.34           C  
ATOM   2902  O   CYS A 390     -22.736   4.403   0.524  1.00 62.21           O  
ATOM   2903  CB  CYS A 390     -20.849   5.685   2.793  1.00 63.07           C  
ATOM   2904  SG  CYS A 390     -21.288   7.153   3.742  1.00 71.68           S  
ATOM   2905  N   CYS A 391     -24.047   5.528   1.932  1.00 60.54           N  
ATOM   2906  CA  CYS A 391     -24.479   6.011   3.238  1.00 60.37           C  
ATOM   2907  C   CYS A 391     -25.976   5.767   3.287  1.00 58.85           C  
ATOM   2908  O   CYS A 391     -26.672   5.977   2.296  1.00 58.24           O  
ATOM   2909  CB  CYS A 391     -24.227   7.513   3.368  1.00 61.95           C  
ATOM   2910  SG  CYS A 391     -22.694   8.063   2.601  1.00 72.33           S  
ATOM   2911  N   SER A 392     -26.439   5.282   4.446  1.00 66.35           N  
ATOM   2912  CA  SER A 392     -27.843   4.942   4.624  1.00 67.72           C  
ATOM   2913  C   SER A 392     -28.288   5.212   6.046  1.00 67.70           C  
ATOM   2914  O   SER A 392     -27.466   5.462   6.916  1.00 68.52           O  
ATOM   2915  CB  SER A 392     -28.055   3.460   4.287  1.00 68.38           C  
ATOM   2916  OG  SER A 392     -29.430   3.137   4.176  1.00 70.96           O  
ATOM   2917  N   GLN A 393     -29.590   5.161   6.285  1.00 68.27           N  
ATOM   2918  CA  GLN A 393     -30.109   5.424   7.612  1.00 69.37           C  
ATOM   2919  C   GLN A 393     -29.876   4.230   8.513  1.00 68.96           C  
ATOM   2920  O   GLN A 393     -29.918   4.348   9.736  1.00 69.27           O  
ATOM   2921  CB  GLN A 393     -31.604   5.719   7.550  1.00 71.37           C  
ATOM   2922  CG  GLN A 393     -32.461   4.491   7.399  1.00 73.64           C  
ATOM   2923  CD  GLN A 393     -33.779   4.658   8.104  1.00 75.85           C  
ATOM   2924  NE2 GLN A 393     -33.871   4.113   9.324  1.00 75.57           N  
ATOM   2925  OE1 GLN A 393     -34.702   5.290   7.579  1.00 76.59           O  
ATOM   2926  N   SER A 394     -29.632   3.083   7.890  1.00 68.57           N  
ATOM   2927  CA  SER A 394     -29.395   1.829   8.596  1.00 67.99           C  
ATOM   2928  C   SER A 394     -27.998   1.782   9.230  1.00 67.20           C  
ATOM   2929  O   SER A 394     -27.679   0.877  10.010  1.00 66.52           O  
ATOM   2930  CB  SER A 394     -29.568   0.669   7.621  1.00 68.18           C  
ATOM   2931  OG  SER A 394     -28.767   0.874   6.466  1.00 68.53           O  
ATOM   2932  N   ASP A 395     -27.169   2.765   8.898  1.00 66.02           N  
ATOM   2933  CA  ASP A 395     -25.824   2.835   9.443  1.00 65.07           C  
ATOM   2934  C   ASP A 395     -25.817   3.517  10.791  1.00 63.88           C  
ATOM   2935  O   ASP A 395     -25.034   3.165  11.677  1.00 63.34           O  
ATOM   2936  CB  ASP A 395     -24.903   3.599   8.494  1.00 65.86           C  
ATOM   2937  CG  ASP A 395     -24.576   2.808   7.251  1.00 67.91           C  
ATOM   2938  OD1 ASP A 395     -25.499   2.529   6.460  1.00 70.76           O  
ATOM   2939  OD2 ASP A 395     -23.399   2.446   7.070  1.00 68.66           O1-
ATOM   2940  N   PHE A 396     -26.712   4.490  10.938  1.00 62.50           N  
ATOM   2941  CA  PHE A 396     -26.821   5.267  12.156  1.00 60.38           C  
ATOM   2942  C   PHE A 396     -28.112   5.016  12.925  1.00 60.19           C  
ATOM   2943  O   PHE A 396     -28.171   5.222  14.130  1.00 60.18           O  
ATOM   2944  CB  PHE A 396     -26.660   6.728  11.789  1.00 57.79           C  
ATOM   2945  CG  PHE A 396     -25.483   6.976  10.895  1.00 55.93           C  
ATOM   2946  CD1 PHE A 396     -25.655   7.530   9.631  1.00 55.74           C  
ATOM   2947  CD2 PHE A 396     -24.204   6.633  11.309  1.00 54.80           C  
ATOM   2948  CE1 PHE A 396     -24.571   7.737   8.791  1.00 54.86           C  
ATOM   2949  CE2 PHE A 396     -23.114   6.831  10.480  1.00 55.42           C  
ATOM   2950  CZ  PHE A 396     -23.295   7.387   9.215  1.00 55.66           C  
ATOM   2951  N   GLY A 397     -29.143   4.560  12.231  1.00 60.48           N  
ATOM   2952  CA  GLY A 397     -30.397   4.265  12.898  1.00 60.56           C  
ATOM   2953  C   GLY A 397     -31.260   5.483  13.101  1.00 60.72           C  
ATOM   2954  O   GLY A 397     -32.191   5.475  13.911  1.00 60.39           O  
ATOM   2955  N   THR A 398     -30.963   6.529  12.344  1.00 61.02           N  
ATOM   2956  CA  THR A 398     -31.704   7.768  12.457  1.00 62.18           C  
ATOM   2957  C   THR A 398     -32.135   8.310  11.107  1.00 63.14           C  
ATOM   2958  O   THR A 398     -31.622   7.903  10.074  1.00 64.36           O  
ATOM   2959  CB  THR A 398     -30.858   8.846  13.123  1.00 62.61           C  
ATOM   2960  CG2 THR A 398     -29.681   9.231  12.222  1.00 60.25           C  
ATOM   2961  OG1 THR A 398     -31.674  10.000  13.357  1.00 64.77           O  
ATOM   2962  N   THR A 399     -33.078   9.243  11.131  1.00 63.63           N  
ATOM   2963  CA  THR A 399     -33.575   9.883   9.917  1.00 63.24           C  
ATOM   2964  C   THR A 399     -33.725  11.367  10.193  1.00 62.92           C  
ATOM   2965  O   THR A 399     -34.517  12.052   9.544  1.00 63.54           O  
ATOM   2966  CB  THR A 399     -34.950   9.348   9.504  1.00 63.06           C  
ATOM   2967  CG2 THR A 399     -34.831   7.947   8.941  1.00 62.54           C  
ATOM   2968  OG1 THR A 399     -35.829   9.361  10.640  1.00 63.92           O  
ATOM   2969  N   SER A 400     -32.963  11.853  11.165  1.00 61.43           N  
ATOM   2970  CA  SER A 400     -33.019  13.249  11.545  1.00 60.35           C  
ATOM   2971  C   SER A 400     -31.640  13.869  11.476  1.00 60.58           C  
ATOM   2972  O   SER A 400     -31.465  15.043  11.806  1.00 60.61           O  
ATOM   2973  CB  SER A 400     -33.553  13.364  12.964  1.00 59.61           C  
ATOM   2974  OG  SER A 400     -34.697  12.556  13.111  1.00 59.65           O  
ATOM   2975  N   LEU A 401     -30.661  13.071  11.067  1.00 60.01           N  
ATOM   2976  CA  LEU A 401     -29.292  13.548  10.971  1.00 59.44           C  
ATOM   2977  C   LEU A 401     -29.268  14.808  10.135  1.00 59.01           C  
ATOM   2978  O   LEU A 401     -29.791  14.812   9.027  1.00 59.99           O  
ATOM   2979  CB  LEU A 401     -28.399  12.505  10.299  1.00 60.72           C  
ATOM   2980  CG  LEU A 401     -27.132  11.961  10.994  1.00 62.17           C  
ATOM   2981  CD1 LEU A 401     -26.014  11.818   9.940  1.00 60.17           C  
ATOM   2982  CD2 LEU A 401     -26.683  12.866  12.132  1.00 60.19           C  
ATOM   2983  N   LYS A 402     -28.673  15.871  10.672  1.00 57.65           N  
ATOM   2984  CA  LYS A 402     -28.547  17.140   9.960  1.00 55.37           C  
ATOM   2985  C   LYS A 402     -27.081  17.440   9.720  1.00 54.08           C  
ATOM   2986  O   LYS A 402     -26.733  18.108   8.755  1.00 54.23           O  
ATOM   2987  CB  LYS A 402     -29.135  18.294  10.770  1.00 55.74           C  
ATOM   2988  CG  LYS A 402     -30.624  18.319  10.845  1.00 60.63           C  
ATOM   2989  CD  LYS A 402     -31.101  19.538  11.612  1.00 66.15           C  
ATOM   2990  CE  LYS A 402     -32.619  19.510  11.720  1.00 70.73           C  
ATOM   2991  NZ  LYS A 402     -33.077  18.175  12.247  1.00 73.53           N1+
ATOM   2992  N   TYR A 403     -26.226  16.938  10.607  1.00 52.49           N  
ATOM   2993  CA  TYR A 403     -24.788  17.169  10.534  1.00 51.14           C  
ATOM   2994  C   TYR A 403     -24.052  15.827  10.560  1.00 51.15           C  
ATOM   2995  O   TYR A 403     -24.359  14.970  11.384  1.00 53.23           O  
ATOM   2996  CB  TYR A 403     -24.395  18.036  11.732  1.00 49.73           C  
ATOM   2997  CG  TYR A 403     -22.950  18.440  11.818  1.00 50.36           C  
ATOM   2998  CD1 TYR A 403     -22.575  19.774  11.737  1.00 48.74           C  
ATOM   2999  CD2 TYR A 403     -21.968  17.505  12.089  1.00 52.08           C  
ATOM   3000  CE1 TYR A 403     -21.263  20.163  11.939  1.00 48.71           C  
ATOM   3001  CE2 TYR A 403     -20.650  17.885  12.293  1.00 52.50           C  
ATOM   3002  CZ  TYR A 403     -20.304  19.210  12.220  1.00 51.12           C  
ATOM   3003  OH  TYR A 403     -18.993  19.559  12.459  1.00 52.45           O  
ATOM   3004  N   LEU A 404     -23.098  15.634   9.653  1.00 49.83           N  
ATOM   3005  CA  LEU A 404     -22.338  14.383   9.598  1.00 48.45           C  
ATOM   3006  C   LEU A 404     -20.883  14.647   9.215  1.00 48.95           C  
ATOM   3007  O   LEU A 404     -20.584  15.042   8.089  1.00 47.49           O  
ATOM   3008  CB  LEU A 404     -22.964  13.416   8.592  1.00 47.22           C  
ATOM   3009  CG  LEU A 404     -22.170  12.140   8.293  1.00 46.94           C  
ATOM   3010  CD1 LEU A 404     -21.981  11.329   9.570  1.00 47.10           C  
ATOM   3011  CD2 LEU A 404     -22.893  11.321   7.248  1.00 45.85           C  
ATOM   3012  N   ASP A 405     -19.987  14.406  10.167  1.00 49.16           N  
ATOM   3013  CA  ASP A 405     -18.562  14.631   9.973  1.00 49.06           C  
ATOM   3014  C   ASP A 405     -17.754  13.325  10.053  1.00 48.54           C  
ATOM   3015  O   ASP A 405     -17.479  12.828  11.140  1.00 50.43           O  
ATOM   3016  CB  ASP A 405     -18.080  15.630  11.038  1.00 50.39           C  
ATOM   3017  CG  ASP A 405     -16.625  16.068  10.850  1.00 53.05           C  
ATOM   3018  OD1 ASP A 405     -16.239  17.043  11.550  1.00 53.90           O  
ATOM   3019  OD2 ASP A 405     -15.879  15.461  10.030  1.00 51.56           O1-
ATOM   3020  N   LEU A 406     -17.377  12.772   8.904  1.00 45.88           N  
ATOM   3021  CA  LEU A 406     -16.578  11.557   8.861  1.00 43.67           C  
ATOM   3022  C   LEU A 406     -15.208  11.876   8.279  1.00 43.37           C  
ATOM   3023  O   LEU A 406     -14.643  11.069   7.535  1.00 42.16           O  
ATOM   3024  CB  LEU A 406     -17.229  10.526   7.967  1.00 43.54           C  
ATOM   3025  CG  LEU A 406     -18.590  10.021   8.370  1.00 45.10           C  
ATOM   3026  CD1 LEU A 406     -19.081   9.115   7.275  1.00 45.78           C  
ATOM   3027  CD2 LEU A 406     -18.501   9.285   9.687  1.00 45.95           C  
ATOM   3028  N   SER A 407     -14.671  13.048   8.602  1.00 43.31           N  
ATOM   3029  CA  SER A 407     -13.377  13.432   8.057  1.00 43.64           C  
ATOM   3030  C   SER A 407     -12.220  12.806   8.809  1.00 43.63           C  
ATOM   3031  O   SER A 407     -12.364  12.391   9.949  1.00 44.95           O  
ATOM   3032  CB  SER A 407     -13.227  14.948   8.049  1.00 42.57           C  
ATOM   3033  OG  SER A 407     -13.380  15.469   9.345  1.00 43.22           O  
ATOM   3034  N   PHE A 408     -11.070  12.739   8.153  1.00 43.61           N  
ATOM   3035  CA  PHE A 408      -9.863  12.157   8.724  1.00 43.87           C  
ATOM   3036  C   PHE A 408     -10.016  10.724   9.191  1.00 43.88           C  
ATOM   3037  O   PHE A 408      -9.798  10.427  10.359  1.00 44.08           O  
ATOM   3038  CB  PHE A 408      -9.350  12.995   9.886  1.00 44.42           C  
ATOM   3039  CG  PHE A 408      -9.063  14.409   9.518  1.00 48.55           C  
ATOM   3040  CD1 PHE A 408     -10.101  15.357   9.465  1.00 49.71           C  
ATOM   3041  CD2 PHE A 408      -7.770  14.805   9.185  1.00 47.92           C  
ATOM   3042  CE1 PHE A 408      -9.851  16.678   9.085  1.00 48.43           C  
ATOM   3043  CE2 PHE A 408      -7.499  16.125   8.798  1.00 48.01           C  
ATOM   3044  CZ  PHE A 408      -8.541  17.065   8.748  1.00 48.88           C  
ATOM   3045  N   ASN A 409     -10.397   9.841   8.277  1.00 43.16           N  
ATOM   3046  CA  ASN A 409     -10.550   8.442   8.598  1.00 43.26           C  
ATOM   3047  C   ASN A 409      -9.889   7.652   7.496  1.00 45.10           C  
ATOM   3048  O   ASN A 409      -9.173   8.218   6.675  1.00 48.10           O  
ATOM   3049  CB  ASN A 409     -12.017   8.079   8.721  1.00 42.38           C  
ATOM   3050  CG  ASN A 409     -12.653   8.667   9.963  1.00 44.85           C  
ATOM   3051  ND2 ASN A 409     -13.680   9.485   9.779  1.00 46.77           N  
ATOM   3052  OD1 ASN A 409     -12.224   8.388  11.080  1.00 46.15           O  
ATOM   3053  N   GLY A 410     -10.093   6.343   7.481  1.00 45.72           N  
ATOM   3054  CA  GLY A 410      -9.467   5.532   6.451  1.00 44.80           C  
ATOM   3055  C   GLY A 410     -10.287   5.517   5.182  1.00 44.52           C  
ATOM   3056  O   GLY A 410     -10.644   6.561   4.659  1.00 45.70           O  
ATOM   3057  N   VAL A 411     -10.602   4.329   4.694  1.00 43.69           N  
ATOM   3058  CA  VAL A 411     -11.386   4.209   3.492  1.00 43.86           C  
ATOM   3059  C   VAL A 411     -12.887   4.253   3.752  1.00 44.03           C  
ATOM   3060  O   VAL A 411     -13.356   3.683   4.726  1.00 44.78           O  
ATOM   3061  CB  VAL A 411     -11.051   2.904   2.789  1.00 44.26           C  
ATOM   3062  CG1 VAL A 411     -11.985   2.687   1.621  1.00 44.31           C  
ATOM   3063  CG2 VAL A 411      -9.609   2.942   2.333  1.00 45.46           C  
ATOM   3064  N   ILE A 412     -13.628   4.947   2.886  1.00 44.17           N  
ATOM   3065  CA  ILE A 412     -15.084   5.031   2.994  1.00 44.57           C  
ATOM   3066  C   ILE A 412     -15.672   4.693   1.630  1.00 44.69           C  
ATOM   3067  O   ILE A 412     -15.690   5.522   0.737  1.00 45.94           O  
ATOM   3068  CB  ILE A 412     -15.579   6.442   3.396  1.00 44.67           C  
ATOM   3069  CG1 ILE A 412     -15.039   6.824   4.771  1.00 45.92           C  
ATOM   3070  CG2 ILE A 412     -17.101   6.466   3.472  1.00 43.55           C  
ATOM   3071  CD1 ILE A 412     -15.524   8.181   5.255  1.00 45.65           C  
ATOM   3072  N   THR A 413     -16.143   3.463   1.476  1.00 45.04           N  
ATOM   3073  CA  THR A 413     -16.725   3.004   0.224  1.00 45.63           C  
ATOM   3074  C   THR A 413     -18.180   3.456   0.067  1.00 47.10           C  
ATOM   3075  O   THR A 413     -19.016   3.195   0.927  1.00 47.98           O  
ATOM   3076  CB  THR A 413     -16.657   1.474   0.149  1.00 44.27           C  
ATOM   3077  CG2 THR A 413     -17.014   0.970  -1.249  1.00 41.67           C  
ATOM   3078  OG1 THR A 413     -15.326   1.059   0.461  1.00 45.16           O  
ATOM   3079  N   MET A 414     -18.481   4.136  -1.033  1.00 48.77           N  
ATOM   3080  CA  MET A 414     -19.842   4.615  -1.286  1.00 49.01           C  
ATOM   3081  C   MET A 414     -20.667   3.563  -2.028  1.00 49.05           C  
ATOM   3082  O   MET A 414     -20.297   3.105  -3.116  1.00 49.27           O  
ATOM   3083  CB  MET A 414     -19.801   5.909  -2.104  1.00 49.57           C  
ATOM   3084  CG  MET A 414     -19.032   7.052  -1.442  1.00 50.35           C  
ATOM   3085  SD  MET A 414     -19.725   7.499   0.165  1.00 52.08           S  
ATOM   3086  CE  MET A 414     -21.433   7.769  -0.281  1.00 48.11           C  
ATOM   3087  N   SER A 415     -21.796   3.195  -1.447  1.00 48.71           N  
ATOM   3088  CA  SER A 415     -22.640   2.190  -2.060  1.00 50.25           C  
ATOM   3089  C   SER A 415     -24.111   2.456  -1.861  1.00 50.93           C  
ATOM   3090  O   SER A 415     -24.945   1.634  -2.241  1.00 52.69           O  
ATOM   3091  CB  SER A 415     -22.302   0.818  -1.498  1.00 51.09           C  
ATOM   3092  OG  SER A 415     -22.296   0.871  -0.084  1.00 54.70           O  
ATOM   3093  N   SER A 416     -24.432   3.587  -1.250  1.00 51.65           N  
ATOM   3094  CA  SER A 416     -25.819   3.974  -1.024  1.00 53.76           C  
ATOM   3095  C   SER A 416     -25.874   5.495  -0.992  1.00 55.02           C  
ATOM   3096  O   SER A 416     -25.130   6.129  -0.241  1.00 55.35           O  
ATOM   3097  CB  SER A 416     -26.327   3.398   0.295  1.00 53.80           C  
ATOM   3098  OG  SER A 416     -27.718   3.658   0.468  1.00 55.43           O  
ATOM   3099  N   ASN A 417     -26.742   6.092  -1.806  1.00 56.10           N  
ATOM   3100  CA  ASN A 417     -26.824   7.557  -1.841  1.00 57.87           C  
ATOM   3101  C   ASN A 417     -27.711   8.194  -0.767  1.00 57.10           C  
ATOM   3102  O   ASN A 417     -28.701   8.872  -1.060  1.00 57.32           O  
ATOM   3103  CB  ASN A 417     -27.242   8.046  -3.236  1.00 59.07           C  
ATOM   3104  CG  ASN A 417     -28.180   7.091  -3.922  1.00 61.82           C  
ATOM   3105  ND2 ASN A 417     -28.154   7.087  -5.250  1.00 62.68           N  
ATOM   3106  OD1 ASN A 417     -28.939   6.373  -3.266  1.00 63.24           O  
ATOM   3107  N   PHE A 418     -27.336   7.958   0.483  1.00 54.93           N  
ATOM   3108  CA  PHE A 418     -28.031   8.520   1.624  1.00 54.10           C  
ATOM   3109  C   PHE A 418     -29.547   8.302   1.754  1.00 55.74           C  
ATOM   3110  O   PHE A 418     -30.279   9.219   2.149  1.00 55.97           O  
ATOM   3111  CB  PHE A 418     -27.729  10.015   1.689  1.00 51.57           C  
ATOM   3112  CG  PHE A 418     -26.257  10.340   1.806  1.00 47.78           C  
ATOM   3113  CD1 PHE A 418     -25.424  10.272   0.697  1.00 45.50           C  
ATOM   3114  CD2 PHE A 418     -25.714  10.722   3.024  1.00 45.68           C  
ATOM   3115  CE1 PHE A 418     -24.080  10.582   0.795  1.00 44.22           C  
ATOM   3116  CE2 PHE A 418     -24.368  11.032   3.131  1.00 45.63           C  
ATOM   3117  CZ  PHE A 418     -23.546  10.966   2.012  1.00 44.68           C  
ATOM   3118  N   LEU A 419     -30.021   7.096   1.454  1.00 56.26           N  
ATOM   3119  CA  LEU A 419     -31.443   6.815   1.583  1.00 56.54           C  
ATOM   3120  C   LEU A 419     -31.815   6.953   3.038  1.00 58.53           C  
ATOM   3121  O   LEU A 419     -31.350   6.170   3.860  1.00 58.71           O  
ATOM   3122  CB  LEU A 419     -31.770   5.390   1.165  1.00 56.06           C  
ATOM   3123  CG  LEU A 419     -31.360   4.890  -0.212  1.00 56.77           C  
ATOM   3124  CD1 LEU A 419     -32.112   3.597  -0.486  1.00 55.12           C  
ATOM   3125  CD2 LEU A 419     -31.663   5.931  -1.276  1.00 55.71           C  
ATOM   3126  N   GLY A 420     -32.649   7.941   3.360  1.00 60.57           N  
ATOM   3127  CA  GLY A 420     -33.072   8.124   4.738  1.00 62.61           C  
ATOM   3128  C   GLY A 420     -32.364   9.240   5.479  1.00 64.43           C  
ATOM   3129  O   GLY A 420     -32.660   9.514   6.646  1.00 66.24           O  
ATOM   3130  N   LEU A 421     -31.424   9.892   4.812  1.00 64.64           N  
ATOM   3131  CA  LEU A 421     -30.693  10.985   5.435  1.00 65.34           C  
ATOM   3132  C   LEU A 421     -30.926  12.240   4.604  1.00 66.01           C  
ATOM   3133  O   LEU A 421     -30.001  13.018   4.351  1.00 65.08           O  
ATOM   3134  CB  LEU A 421     -29.201  10.641   5.475  1.00 65.11           C  
ATOM   3135  CG  LEU A 421     -28.824   9.304   6.116  1.00 62.72           C  
ATOM   3136  CD1 LEU A 421     -27.337   9.073   5.928  1.00 61.39           C  
ATOM   3137  CD2 LEU A 421     -29.192   9.304   7.597  1.00 62.31           C  
ATOM   3138  N   GLU A 422     -32.174  12.414   4.178  1.00 67.53           N  
ATOM   3139  CA  GLU A 422     -32.582  13.538   3.342  1.00 69.35           C  
ATOM   3140  C   GLU A 422     -32.307  14.911   3.944  1.00 69.41           C  
ATOM   3141  O   GLU A 422     -31.990  15.872   3.224  1.00 70.07           O  
ATOM   3142  CB  GLU A 422     -34.069  13.427   3.009  1.00 71.46           C  
ATOM   3143  CG  GLU A 422     -34.436  12.357   1.957  1.00 76.27           C  
ATOM   3144  CD  GLU A 422     -34.373  10.911   2.479  1.00 78.63           C  
ATOM   3145  OE1 GLU A 422     -34.892  10.642   3.586  1.00 78.67           O  
ATOM   3146  OE2 GLU A 422     -33.824  10.034   1.764  1.00 78.81           O1-
ATOM   3147  N   GLN A 423     -32.403  14.998   5.265  1.00 68.88           N  
ATOM   3148  CA  GLN A 423     -32.197  16.254   5.965  1.00 66.73           C  
ATOM   3149  C   GLN A 423     -30.766  16.706   6.227  1.00 64.44           C  
ATOM   3150  O   GLN A 423     -30.557  17.691   6.898  1.00 63.65           O  
ATOM   3151  CB  GLN A 423     -32.955  16.204   7.272  1.00 68.59           C  
ATOM   3152  CG  GLN A 423     -34.409  15.857   7.078  1.00 75.34           C  
ATOM   3153  CD  GLN A 423     -35.220  16.032   8.353  1.00 80.01           C  
ATOM   3154  NE2 GLN A 423     -35.901  14.969   8.778  1.00 81.58           N  
ATOM   3155  OE1 GLN A 423     -35.235  17.117   8.950  1.00 82.24           O  
ATOM   3156  N   LEU A 424     -29.777  16.012   5.695  1.00 64.19           N  
ATOM   3157  CA  LEU A 424     -28.396  16.409   5.933  1.00 64.74           C  
ATOM   3158  C   LEU A 424     -28.106  17.788   5.385  1.00 65.46           C  
ATOM   3159  O   LEU A 424     -28.227  18.005   4.184  1.00 67.19           O  
ATOM   3160  CB  LEU A 424     -27.429  15.438   5.265  1.00 65.40           C  
ATOM   3161  CG  LEU A 424     -26.734  14.349   6.068  1.00 64.54           C  
ATOM   3162  CD1 LEU A 424     -25.628  13.770   5.202  1.00 63.33           C  
ATOM   3163  CD2 LEU A 424     -26.170  14.925   7.350  1.00 64.51           C  
ATOM   3164  N   GLU A 425     -27.697  18.709   6.252  1.00 65.33           N  
ATOM   3165  CA  GLU A 425     -27.365  20.067   5.829  1.00 64.85           C  
ATOM   3166  C   GLU A 425     -25.847  20.222   5.769  1.00 63.36           C  
ATOM   3167  O   GLU A 425     -25.335  20.985   4.968  1.00 63.79           O  
ATOM   3168  CB  GLU A 425     -27.941  21.096   6.807  1.00 67.14           C  
ATOM   3169  CG  GLU A 425     -29.444  20.962   7.057  1.00 71.60           C  
ATOM   3170  CD  GLU A 425     -29.983  22.003   8.024  1.00 74.83           C  
ATOM   3171  OE1 GLU A 425     -31.138  21.852   8.482  1.00 76.79           O  
ATOM   3172  OE2 GLU A 425     -29.253  22.978   8.318  1.00 77.11           O1-
ATOM   3173  N   HIP A 426     -25.136  19.486   6.620  1.00 61.39           N  
ATOM   3174  CA  HIP A 426     -23.680  19.545   6.690  1.00 58.24           C  
ATOM   3175  C   HIP A 426     -23.081  18.134   6.545  1.00 56.63           C  
ATOM   3176  O   HIP A 426     -23.539  17.195   7.196  1.00 56.42           O  
ATOM   3177  CB  HIP A 426     -23.289  20.163   8.028  1.00 59.55           C  
ATOM   3178  CG  HIP A 426     -21.835  20.506   8.149  1.00 62.30           C  
ATOM   3179  CD2 HIP A 426     -21.209  21.703   8.272  1.00 61.90           C  
ATOM   3180  ND1 HIP A 426     -20.840  19.552   8.179  1.00 63.29           N  
ATOM   3181  CE1 HIP A 426     -19.666  20.143   8.319  1.00 61.85           C  
ATOM   3182  NE2 HIP A 426     -19.863  21.447   8.377  1.00 62.00           N  
ATOM   3183  N   LEU A 427     -22.065  17.995   5.690  1.00 53.45           N  
ATOM   3184  CA  LEU A 427     -21.408  16.707   5.441  1.00 50.55           C  
ATOM   3185  C   LEU A 427     -19.930  16.912   5.089  1.00 50.11           C  
ATOM   3186  O   LEU A 427     -19.616  17.470   4.058  1.00 48.31           O  
ATOM   3187  CB  LEU A 427     -22.128  15.978   4.305  1.00 47.19           C  
ATOM   3188  CG  LEU A 427     -21.545  14.716   3.664  1.00 45.54           C  
ATOM   3189  CD1 LEU A 427     -21.303  13.629   4.691  1.00 46.83           C  
ATOM   3190  CD2 LEU A 427     -22.519  14.211   2.639  1.00 42.84           C  
ATOM   3191  N   ASP A 428     -19.034  16.426   5.948  1.00 51.56           N  
ATOM   3192  CA  ASP A 428     -17.583  16.589   5.775  1.00 52.75           C  
ATOM   3193  C   ASP A 428     -16.762  15.279   5.685  1.00 52.76           C  
ATOM   3194  O   ASP A 428     -16.487  14.642   6.698  1.00 52.76           O  
ATOM   3195  CB  ASP A 428     -17.059  17.428   6.947  1.00 54.08           C  
ATOM   3196  CG  ASP A 428     -15.610  17.879   6.763  1.00 55.86           C  
ATOM   3197  OD1 ASP A 428     -14.946  17.404   5.820  1.00 55.57           O  
ATOM   3198  OD2 ASP A 428     -15.134  18.706   7.576  1.00 56.75           O1-
ATOM   3199  N   PHE A 429     -16.355  14.893   4.479  1.00 52.06           N  
ATOM   3200  CA  PHE A 429     -15.566  13.683   4.264  1.00 50.65           C  
ATOM   3201  C   PHE A 429     -14.091  14.009   4.136  1.00 51.42           C  
ATOM   3202  O   PHE A 429     -13.281  13.143   3.815  1.00 51.90           O  
ATOM   3203  CB  PHE A 429     -15.979  13.002   2.965  1.00 52.03           C  
ATOM   3204  CG  PHE A 429     -17.239  12.216   3.058  1.00 53.23           C  
ATOM   3205  CD1 PHE A 429     -18.305  12.497   2.215  1.00 53.55           C  
ATOM   3206  CD2 PHE A 429     -17.345  11.162   3.951  1.00 54.40           C  
ATOM   3207  CE1 PHE A 429     -19.461  11.738   2.252  1.00 55.44           C  
ATOM   3208  CE2 PHE A 429     -18.488  10.396   4.003  1.00 56.08           C  
ATOM   3209  CZ  PHE A 429     -19.557  10.685   3.144  1.00 56.69           C  
ATOM   3210  N   GLN A 430     -13.743  15.265   4.358  1.00 51.75           N  
ATOM   3211  CA  GLN A 430     -12.367  15.733   4.231  1.00 51.67           C  
ATOM   3212  C   GLN A 430     -11.261  14.802   4.720  1.00 51.18           C  
ATOM   3213  O   GLN A 430     -11.306  14.318   5.838  1.00 52.38           O  
ATOM   3214  CB  GLN A 430     -12.247  17.058   4.958  1.00 52.83           C  
ATOM   3215  CG  GLN A 430     -10.857  17.607   5.006  1.00 55.26           C  
ATOM   3216  CD  GLN A 430     -10.781  18.816   5.891  1.00 56.91           C  
ATOM   3217  NE2 GLN A 430     -11.890  19.140   6.560  1.00 56.13           N  
ATOM   3218  OE1 GLN A 430      -9.733  19.455   5.989  1.00 59.51           O  
ATOM   3219  N   HIP A 431     -10.262  14.575   3.876  1.00 51.04           N  
ATOM   3220  CA  HIP A 431      -9.102  13.740   4.212  1.00 50.78           C  
ATOM   3221  C   HIP A 431      -9.317  12.269   4.477  1.00 48.56           C  
ATOM   3222  O   HIP A 431      -8.522  11.637   5.161  1.00 47.30           O  
ATOM   3223  CB  HIP A 431      -8.336  14.350   5.388  1.00 52.97           C  
ATOM   3224  CG  HIP A 431      -7.360  15.406   4.975  1.00 56.47           C  
ATOM   3225  CD2 HIP A 431      -7.464  16.757   4.957  1.00 57.21           C  
ATOM   3226  ND1 HIP A 431      -6.127  15.109   4.429  1.00 55.69           N  
ATOM   3227  CE1 HIP A 431      -5.515  16.231   4.093  1.00 56.61           C  
ATOM   3228  NE2 HIP A 431      -6.305  17.246   4.401  1.00 58.42           N  
ATOM   3229  N   SER A 432     -10.386  11.727   3.923  1.00 47.80           N  
ATOM   3230  CA  SER A 432     -10.675  10.326   4.074  1.00 48.47           C  
ATOM   3231  C   SER A 432     -10.691   9.751   2.668  1.00 50.73           C  
ATOM   3232  O   SER A 432     -11.294  10.316   1.770  1.00 51.66           O  
ATOM   3233  CB  SER A 432     -12.036  10.139   4.742  1.00 46.46           C  
ATOM   3234  OG  SER A 432     -12.030  10.660   6.052  1.00 44.24           O  
ATOM   3235  N   ASN A 433      -9.997   8.646   2.457  1.00 54.48           N  
ATOM   3236  CA  ASN A 433      -9.986   8.023   1.146  1.00 57.26           C  
ATOM   3237  C   ASN A 433     -11.420   7.606   0.793  1.00 58.72           C  
ATOM   3238  O   ASN A 433     -11.990   6.710   1.424  1.00 59.72           O  
ATOM   3239  CB  ASN A 433      -9.089   6.789   1.179  1.00 60.09           C  
ATOM   3240  CG  ASN A 433      -8.834   6.222  -0.196  1.00 65.77           C  
ATOM   3241  ND2 ASN A 433      -7.564   5.895  -0.471  1.00 67.16           N  
ATOM   3242  OD1 ASN A 433      -9.760   6.070  -1.012  1.00 66.68           O  
ATOM   3243  N   LEU A 434     -12.025   8.272  -0.186  1.00 58.69           N  
ATOM   3244  CA  LEU A 434     -13.386   7.926  -0.612  1.00 58.25           C  
ATOM   3245  C   LEU A 434     -13.284   7.083  -1.883  1.00 58.34           C  
ATOM   3246  O   LEU A 434     -12.417   7.335  -2.726  1.00 59.19           O  
ATOM   3247  CB  LEU A 434     -14.195   9.195  -0.882  1.00 58.29           C  
ATOM   3248  CG  LEU A 434     -15.163   9.642   0.217  1.00 59.79           C  
ATOM   3249  CD1 LEU A 434     -15.583  11.076  -0.006  1.00 60.67           C  
ATOM   3250  CD2 LEU A 434     -16.386   8.733   0.218  1.00 61.70           C  
ATOM   3251  N   LYS A 435     -14.153   6.081  -2.012  1.00 56.98           N  
ATOM   3252  CA  LYS A 435     -14.139   5.206  -3.178  1.00 56.33           C  
ATOM   3253  C   LYS A 435     -15.515   5.021  -3.777  1.00 57.13           C  
ATOM   3254  O   LYS A 435     -16.516   5.043  -3.063  1.00 55.72           O  
ATOM   3255  CB  LYS A 435     -13.568   3.834  -2.822  1.00 54.69           C  
ATOM   3256  CG  LYS A 435     -12.112   3.860  -2.415  1.00 55.55           C  
ATOM   3257  CD  LYS A 435     -11.573   2.468  -2.209  1.00 56.04           C  
ATOM   3258  CE  LYS A 435     -10.118   2.530  -1.810  1.00 58.27           C  
ATOM   3259  NZ  LYS A 435      -9.557   1.175  -1.533  1.00 63.06           N1+
ATOM   3260  N   GLN A 436     -15.548   4.836  -5.098  1.00 59.27           N  
ATOM   3261  CA  GLN A 436     -16.790   4.636  -5.854  1.00 62.36           C  
ATOM   3262  C   GLN A 436     -17.589   5.928  -6.027  1.00 64.73           C  
ATOM   3263  O   GLN A 436     -18.818   5.894  -6.161  1.00 65.48           O  
ATOM   3264  CB  GLN A 436     -17.663   3.581  -5.173  1.00 60.78           C  
ATOM   3265  CG  GLN A 436     -16.850   2.438  -4.632  1.00 62.11           C  
ATOM   3266  CD  GLN A 436     -17.554   1.129  -4.753  1.00 62.57           C  
ATOM   3267  NE2 GLN A 436     -16.897   0.163  -5.388  1.00 61.47           N  
ATOM   3268  OE1 GLN A 436     -18.685   0.975  -4.280  1.00 64.93           O  
ATOM   3269  N   MET A 437     -16.879   7.059  -6.026  1.00 66.47           N  
ATOM   3270  CA  MET A 437     -17.482   8.384  -6.175  1.00 66.99           C  
ATOM   3271  C   MET A 437     -18.183   8.595  -7.523  1.00 67.33           C  
ATOM   3272  O   MET A 437     -19.318   9.094  -7.591  1.00 66.20           O  
ATOM   3273  CB  MET A 437     -16.399   9.444  -6.003  1.00 68.32           C  
ATOM   3274  CG  MET A 437     -16.130   9.817  -4.561  1.00 72.34           C  
ATOM   3275  SD  MET A 437     -17.479  10.845  -3.886  1.00 76.34           S  
ATOM   3276  CE  MET A 437     -16.831  12.490  -4.157  1.00 73.20           C  
ATOM   3277  N   SER A 438     -17.480   8.213  -8.588  1.00 67.23           N  
ATOM   3278  CA  SER A 438     -17.964   8.351  -9.958  1.00 66.41           C  
ATOM   3279  C   SER A 438     -18.493   7.009 -10.437  1.00 66.02           C  
ATOM   3280  O   SER A 438     -18.092   6.517 -11.483  1.00 66.71           O  
ATOM   3281  CB  SER A 438     -16.812   8.788 -10.876  1.00 66.22           C  
ATOM   3282  OG  SER A 438     -15.977   9.758 -10.249  1.00 67.21           O  
ATOM   3283  N   GLU A 439     -19.405   6.420  -9.678  1.00 65.36           N  
ATOM   3284  CA  GLU A 439     -19.947   5.120 -10.041  1.00 64.14           C  
ATOM   3285  C   GLU A 439     -21.466   5.187 -10.065  1.00 63.85           C  
ATOM   3286  O   GLU A 439     -22.139   4.223 -10.444  1.00 64.35           O  
ATOM   3287  CB  GLU A 439     -19.471   4.094  -9.027  1.00 64.79           C  
ATOM   3288  CG  GLU A 439     -19.207   2.739  -9.589  1.00 66.64           C  
ATOM   3289  CD  GLU A 439     -18.045   2.085  -8.891  1.00 68.85           C  
ATOM   3290  OE1 GLU A 439     -16.995   2.756  -8.787  1.00 69.02           O  
ATOM   3291  OE2 GLU A 439     -18.177   0.916  -8.455  1.00 70.84           O1-
ATOM   3292  N   PHE A 440     -21.984   6.333  -9.628  1.00 62.51           N  
ATOM   3293  CA  PHE A 440     -23.413   6.638  -9.595  1.00 62.10           C  
ATOM   3294  C   PHE A 440     -23.543   7.969  -8.860  1.00 61.92           C  
ATOM   3295  O   PHE A 440     -22.527   8.573  -8.507  1.00 62.53           O  
ATOM   3296  CB  PHE A 440     -24.219   5.509  -8.908  1.00 61.35           C  
ATOM   3297  CG  PHE A 440     -23.908   5.307  -7.443  1.00 62.00           C  
ATOM   3298  CD1 PHE A 440     -24.666   5.937  -6.458  1.00 62.35           C  
ATOM   3299  CD2 PHE A 440     -22.880   4.464  -7.045  1.00 62.59           C  
ATOM   3300  CE1 PHE A 440     -24.412   5.728  -5.101  1.00 61.07           C  
ATOM   3301  CE2 PHE A 440     -22.611   4.247  -5.683  1.00 62.16           C  
ATOM   3302  CZ  PHE A 440     -23.381   4.880  -4.713  1.00 61.00           C  
ATOM   3303  N   SER A 441     -24.764   8.451  -8.649  1.00 60.65           N  
ATOM   3304  CA  SER A 441     -24.942   9.715  -7.936  1.00 60.12           C  
ATOM   3305  C   SER A 441     -25.042   9.453  -6.437  1.00 58.40           C  
ATOM   3306  O   SER A 441     -26.129   9.239  -5.896  1.00 55.71           O  
ATOM   3307  CB  SER A 441     -26.199  10.429  -8.433  1.00 62.73           C  
ATOM   3308  OG  SER A 441     -26.110  10.707  -9.825  1.00 65.68           O  
ATOM   3309  N   VAL A 442     -23.893   9.478  -5.772  1.00 58.00           N  
ATOM   3310  CA  VAL A 442     -23.841   9.209  -4.343  1.00 59.08           C  
ATOM   3311  C   VAL A 442     -24.597  10.222  -3.476  1.00 59.18           C  
ATOM   3312  O   VAL A 442     -25.065   9.886  -2.388  1.00 57.90           O  
ATOM   3313  CB  VAL A 442     -22.376   9.123  -3.846  1.00 58.88           C  
ATOM   3314  CG1 VAL A 442     -21.599   8.151  -4.705  1.00 59.84           C  
ATOM   3315  CG2 VAL A 442     -21.725  10.475  -3.886  1.00 58.48           C  
ATOM   3316  N   PHE A 443     -24.729  11.451  -3.967  1.00 59.76           N  
ATOM   3317  CA  PHE A 443     -25.413  12.503  -3.225  1.00 60.13           C  
ATOM   3318  C   PHE A 443     -26.840  12.779  -3.703  1.00 61.06           C  
ATOM   3319  O   PHE A 443     -27.475  13.734  -3.267  1.00 62.17           O  
ATOM   3320  CB  PHE A 443     -24.592  13.795  -3.295  1.00 57.97           C  
ATOM   3321  CG  PHE A 443     -23.154  13.629  -2.873  1.00 55.76           C  
ATOM   3322  CD1 PHE A 443     -22.830  13.306  -1.568  1.00 55.22           C  
ATOM   3323  CD2 PHE A 443     -22.125  13.808  -3.785  1.00 55.26           C  
ATOM   3324  CE1 PHE A 443     -21.505  13.165  -1.178  1.00 54.08           C  
ATOM   3325  CE2 PHE A 443     -20.790  13.671  -3.404  1.00 53.88           C  
ATOM   3326  CZ  PHE A 443     -20.482  13.349  -2.101  1.00 53.71           C  
ATOM   3327  N   LEU A 444     -27.355  11.918  -4.566  1.00 62.34           N  
ATOM   3328  CA  LEU A 444     -28.696  12.088  -5.122  1.00 62.71           C  
ATOM   3329  C   LEU A 444     -29.856  12.384  -4.170  1.00 62.35           C  
ATOM   3330  O   LEU A 444     -30.860  12.933  -4.602  1.00 62.31           O  
ATOM   3331  CB  LEU A 444     -29.073  10.859  -5.953  1.00 62.97           C  
ATOM   3332  CG  LEU A 444     -30.008  11.147  -7.125  1.00 61.30           C  
ATOM   3333  CD1 LEU A 444     -29.203  11.904  -8.178  1.00 59.84           C  
ATOM   3334  CD2 LEU A 444     -30.574   9.861  -7.698  1.00 59.44           C  
ATOM   3335  N   SER A 445     -29.748  12.015  -2.897  1.00 63.07           N  
ATOM   3336  CA  SER A 445     -30.851  12.251  -1.958  1.00 63.48           C  
ATOM   3337  C   SER A 445     -30.712  13.521  -1.141  1.00 64.70           C  
ATOM   3338  O   SER A 445     -31.690  13.982  -0.551  1.00 66.47           O  
ATOM   3339  CB  SER A 445     -31.014  11.071  -0.979  1.00 61.87           C  
ATOM   3340  OG  SER A 445     -31.617   9.938  -1.583  1.00 59.58           O  
ATOM   3341  N   LEU A 446     -29.507  14.079  -1.106  1.00 65.20           N  
ATOM   3342  CA  LEU A 446     -29.232  15.277  -0.319  1.00 66.21           C  
ATOM   3343  C   LEU A 446     -29.767  16.575  -0.912  1.00 67.73           C  
ATOM   3344  O   LEU A 446     -29.003  17.483  -1.245  1.00 68.45           O  
ATOM   3345  CB  LEU A 446     -27.720  15.383  -0.077  1.00 64.94           C  
ATOM   3346  CG  LEU A 446     -27.083  14.531   1.045  1.00 63.69           C  
ATOM   3347  CD1 LEU A 446     -28.019  13.399   1.495  1.00 61.27           C  
ATOM   3348  CD2 LEU A 446     -25.740  13.994   0.565  1.00 59.27           C  
ATOM   3349  N   ARG A 447     -31.090  16.661  -1.022  1.00 69.72           N  
ATOM   3350  CA  ARG A 447     -31.743  17.842  -1.577  1.00 71.73           C  
ATOM   3351  C   ARG A 447     -31.595  19.078  -0.691  1.00 71.08           C  
ATOM   3352  O   ARG A 447     -31.772  20.200  -1.156  1.00 72.54           O  
ATOM   3353  CB  ARG A 447     -33.236  17.566  -1.824  1.00 74.55           C  
ATOM   3354  CG  ARG A 447     -33.966  16.844  -0.684  1.00 80.15           C  
ATOM   3355  CD  ARG A 447     -35.363  17.419  -0.446  1.00 85.34           C  
ATOM   3356  NE  ARG A 447     -36.106  17.620  -1.695  1.00 91.24           N  
ATOM   3357  CZ  ARG A 447     -37.100  18.498  -1.851  1.00 92.76           C  
ATOM   3358  NH1 ARG A 447     -37.478  19.266  -0.829  1.00 93.75           N1+
ATOM   3359  NH2 ARG A 447     -37.707  18.622  -3.033  1.00 91.56           N  
ATOM   3360  N   ASN A 448     -31.256  18.881   0.582  1.00 69.29           N  
ATOM   3361  CA  ASN A 448     -31.115  20.013   1.493  1.00 65.65           C  
ATOM   3362  C   ASN A 448     -29.687  20.309   1.916  1.00 64.33           C  
ATOM   3363  O   ASN A 448     -29.452  21.267   2.648  1.00 63.22           O  
ATOM   3364  CB  ASN A 448     -31.988  19.787   2.724  1.00 64.04           C  
ATOM   3365  CG  ASN A 448     -33.429  19.476   2.356  1.00 64.67           C  
ATOM   3366  ND2 ASN A 448     -34.002  18.475   3.006  1.00 65.68           N  
ATOM   3367  OD1 ASN A 448     -34.020  20.133   1.497  1.00 63.48           O  
ATOM   3368  N   LEU A 449     -28.733  19.506   1.446  1.00 63.75           N  
ATOM   3369  CA  LEU A 449     -27.335  19.701   1.824  1.00 62.70           C  
ATOM   3370  C   LEU A 449     -26.869  21.108   1.471  1.00 61.78           C  
ATOM   3371  O   LEU A 449     -26.994  21.530   0.334  1.00 63.05           O  
ATOM   3372  CB  LEU A 449     -26.423  18.659   1.146  1.00 59.96           C  
ATOM   3373  CG  LEU A 449     -24.982  18.659   1.685  1.00 57.97           C  
ATOM   3374  CD1 LEU A 449     -25.002  18.176   3.122  1.00 55.90           C  
ATOM   3375  CD2 LEU A 449     -24.073  17.794   0.829  1.00 54.79           C  
ATOM   3376  N   ILE A 450     -26.329  21.818   2.457  1.00 60.47           N  
ATOM   3377  CA  ILE A 450     -25.845  23.176   2.269  1.00 59.58           C  
ATOM   3378  C   ILE A 450     -24.306  23.269   2.229  1.00 60.26           C  
ATOM   3379  O   ILE A 450     -23.748  24.052   1.458  1.00 60.63           O  
ATOM   3380  CB  ILE A 450     -26.412  24.078   3.384  1.00 58.84           C  
ATOM   3381  CG1 ILE A 450     -27.898  24.327   3.116  1.00 58.70           C  
ATOM   3382  CG2 ILE A 450     -25.613  25.362   3.489  1.00 58.42           C  
ATOM   3383  CD1 ILE A 450     -28.675  24.894   4.308  1.00 59.91           C  
ATOM   3384  N   TYR A 451     -23.631  22.470   3.057  1.00 60.73           N  
ATOM   3385  CA  TYR A 451     -22.159  22.447   3.124  1.00 60.12           C  
ATOM   3386  C   TYR A 451     -21.641  21.058   2.729  1.00 60.33           C  
ATOM   3387  O   TYR A 451     -22.240  20.041   3.097  1.00 61.38           O  
ATOM   3388  CB  TYR A 451     -21.697  22.799   4.541  1.00 58.68           C  
ATOM   3389  CG  TYR A 451     -20.196  22.897   4.732  1.00 57.92           C  
ATOM   3390  CD1 TYR A 451     -19.439  21.782   5.083  1.00 57.96           C  
ATOM   3391  CD2 TYR A 451     -19.532  24.119   4.582  1.00 57.16           C  
ATOM   3392  CE1 TYR A 451     -18.047  21.887   5.283  1.00 57.72           C  
ATOM   3393  CE2 TYR A 451     -18.146  24.233   4.776  1.00 55.55           C  
ATOM   3394  CZ  TYR A 451     -17.408  23.113   5.122  1.00 56.08           C  
ATOM   3395  OH  TYR A 451     -16.033  23.203   5.251  1.00 54.94           O  
ATOM   3396  N   LEU A 452     -20.553  21.018   1.959  1.00 58.53           N  
ATOM   3397  CA  LEU A 452     -19.974  19.747   1.519  1.00 58.10           C  
ATOM   3398  C   LEU A 452     -18.482  19.891   1.226  1.00 58.01           C  
ATOM   3399  O   LEU A 452     -18.083  20.603   0.312  1.00 59.34           O  
ATOM   3400  CB  LEU A 452     -20.691  19.202   0.269  1.00 57.13           C  
ATOM   3401  CG  LEU A 452     -20.041  17.965  -0.385  1.00 57.56           C  
ATOM   3402  CD1 LEU A 452     -20.156  16.781   0.555  1.00 58.13           C  
ATOM   3403  CD2 LEU A 452     -20.709  17.634  -1.712  1.00 55.94           C  
ATOM   3404  N   ASP A 453     -17.669  19.197   2.014  1.00 57.04           N  
ATOM   3405  CA  ASP A 453     -16.224  19.226   1.878  1.00 55.41           C  
ATOM   3406  C   ASP A 453     -15.735  17.799   1.580  1.00 55.19           C  
ATOM   3407  O   ASP A 453     -15.933  16.899   2.388  1.00 55.86           O  
ATOM   3408  CB  ASP A 453     -15.601  19.752   3.189  1.00 54.93           C  
ATOM   3409  CG  ASP A 453     -14.070  19.867   3.128  1.00 55.40           C  
ATOM   3410  OD1 ASP A 453     -13.443  19.157   2.313  1.00 54.47           O  
ATOM   3411  OD2 ASP A 453     -13.481  20.646   3.915  1.00 55.52           O1-
ATOM   3412  N   ILE A 454     -15.127  17.597   0.415  1.00 54.39           N  
ATOM   3413  CA  ILE A 454     -14.581  16.299   0.023  1.00 52.37           C  
ATOM   3414  C   ILE A 454     -13.167  16.569  -0.446  1.00 52.17           C  
ATOM   3415  O   ILE A 454     -12.675  15.946  -1.382  1.00 50.50           O  
ATOM   3416  CB  ILE A 454     -15.356  15.645  -1.147  1.00 51.07           C  
ATOM   3417  CG1 ILE A 454     -15.365  16.588  -2.354  1.00 52.32           C  
ATOM   3418  CG2 ILE A 454     -16.756  15.298  -0.709  1.00 50.31           C  
ATOM   3419  CD1 ILE A 454     -15.856  15.972  -3.652  1.00 51.56           C  
ATOM   3420  N   SER A 455     -12.521  17.518   0.214  1.00 54.27           N  
ATOM   3421  CA  SER A 455     -11.154  17.896  -0.135  1.00 58.69           C  
ATOM   3422  C   SER A 455     -10.197  16.764   0.195  1.00 60.61           C  
ATOM   3423  O   SER A 455     -10.336  16.107   1.222  1.00 62.73           O  
ATOM   3424  CB  SER A 455     -10.715  19.151   0.639  1.00 58.95           C  
ATOM   3425  OG  SER A 455     -11.647  20.219   0.519  1.00 59.32           O  
ATOM   3426  N   HIP A 456      -9.235  16.531  -0.685  1.00 62.22           N  
ATOM   3427  CA  HIP A 456      -8.235  15.494  -0.473  1.00 64.42           C  
ATOM   3428  C   HIP A 456      -8.804  14.134  -0.083  1.00 64.57           C  
ATOM   3429  O   HIP A 456      -8.291  13.471   0.817  1.00 64.22           O  
ATOM   3430  CB  HIP A 456      -7.263  15.948   0.604  1.00 67.16           C  
ATOM   3431  CG  HIP A 456      -6.732  17.330   0.388  1.00 70.85           C  
ATOM   3432  CD2 HIP A 456      -7.278  18.542   0.650  1.00 70.66           C  
ATOM   3433  ND1 HIP A 456      -5.487  17.573  -0.151  1.00 70.74           N  
ATOM   3434  CE1 HIP A 456      -5.286  18.877  -0.205  1.00 71.40           C  
ATOM   3435  NE2 HIP A 456      -6.356  19.487   0.274  1.00 71.08           N  
ATOM   3436  N   THR A 457      -9.867  13.719  -0.757  1.00 64.75           N  
ATOM   3437  CA  THR A 457     -10.471  12.430  -0.475  1.00 64.80           C  
ATOM   3438  C   THR A 457     -10.097  11.460  -1.580  1.00 65.41           C  
ATOM   3439  O   THR A 457     -10.708  10.404  -1.726  1.00 66.12           O  
ATOM   3440  CB  THR A 457     -11.984  12.534  -0.396  1.00 64.78           C  
ATOM   3441  CG2 THR A 457     -12.366  13.498   0.696  1.00 66.41           C  
ATOM   3442  OG1 THR A 457     -12.505  13.002  -1.645  1.00 65.90           O  
ATOM   3443  N   HIP A 458      -9.075  11.833  -2.346  1.00 65.13           N  
ATOM   3444  CA  HIP A 458      -8.587  11.023  -3.444  1.00 64.69           C  
ATOM   3445  C   HIP A 458      -9.647  10.676  -4.466  1.00 64.53           C  
ATOM   3446  O   HIP A 458      -9.649   9.574  -5.008  1.00 65.54           O  
ATOM   3447  CB  HIP A 458      -7.961   9.751  -2.916  1.00 65.16           C  
ATOM   3448  CG  HIP A 458      -6.662   9.970  -2.215  1.00 68.08           C  
ATOM   3449  CD2 HIP A 458      -5.686  10.885  -2.413  1.00 68.92           C  
ATOM   3450  ND1 HIP A 458      -6.233   9.167  -1.179  1.00 69.86           N  
ATOM   3451  CE1 HIP A 458      -5.047   9.578  -0.769  1.00 70.27           C  
ATOM   3452  NE2 HIP A 458      -4.693  10.618  -1.501  1.00 71.12           N  
ATOM   3453  N   THR A 459     -10.548  11.615  -4.737  1.00 64.02           N  
ATOM   3454  CA  THR A 459     -11.576  11.387  -5.740  1.00 64.92           C  
ATOM   3455  C   THR A 459     -10.974  11.604  -7.135  1.00 66.11           C  
ATOM   3456  O   THR A 459      -9.973  12.306  -7.289  1.00 67.35           O  
ATOM   3457  CB  THR A 459     -12.774  12.337  -5.531  1.00 63.95           C  
ATOM   3458  CG2 THR A 459     -13.873  12.069  -6.546  1.00 63.02           C  
ATOM   3459  OG1 THR A 459     -13.313  12.132  -4.222  1.00 64.94           O  
ATOM   3460  N   ARG A 460     -11.569  10.965  -8.137  1.00 66.84           N  
ATOM   3461  CA  ARG A 460     -11.138  11.068  -9.527  1.00 67.88           C  
ATOM   3462  C   ARG A 460     -12.440  11.228 -10.306  1.00 67.89           C  
ATOM   3463  O   ARG A 460     -12.970  10.252 -10.835  1.00 68.98           O  
ATOM   3464  CB  ARG A 460     -10.439   9.781  -9.940  1.00 69.90           C  
ATOM   3465  CG  ARG A 460     -10.155   9.652 -11.414  1.00 73.80           C  
ATOM   3466  CD  ARG A 460      -9.019  10.544 -11.829  1.00 78.32           C  
ATOM   3467  NE  ARG A 460      -8.012   9.815 -12.599  1.00 84.27           N  
ATOM   3468  CZ  ARG A 460      -8.246   9.163 -13.742  1.00 87.71           C  
ATOM   3469  NH1 ARG A 460      -9.467   9.133 -14.277  1.00 88.06           N1+
ATOM   3470  NH2 ARG A 460      -7.248   8.534 -14.364  1.00 88.81           N  
ATOM   3471  N   VAL A 461     -12.963  12.451 -10.356  1.00 66.51           N  
ATOM   3472  CA  VAL A 461     -14.226  12.710 -11.036  1.00 64.10           C  
ATOM   3473  C   VAL A 461     -14.232  12.151 -12.447  1.00 63.60           C  
ATOM   3474  O   VAL A 461     -13.340  12.438 -13.249  1.00 63.37           O  
ATOM   3475  CB  VAL A 461     -14.519  14.207 -11.081  1.00 63.68           C  
ATOM   3476  CG1 VAL A 461     -16.014  14.435 -11.316  1.00 63.27           C  
ATOM   3477  CG2 VAL A 461     -14.063  14.850  -9.789  1.00 61.87           C  
ATOM   3478  N   ALA A 462     -15.235  11.332 -12.743  1.00 62.66           N  
ATOM   3479  CA  ALA A 462     -15.343  10.724 -14.060  1.00 62.15           C  
ATOM   3480  C   ALA A 462     -16.784  10.379 -14.359  1.00 62.66           C  
ATOM   3481  O   ALA A 462     -17.071   9.373 -15.002  1.00 63.64           O  
ATOM   3482  CB  ALA A 462     -14.487   9.482 -14.138  1.00 60.47           C  
ATOM   3483  N   PHE A 463     -17.687  11.221 -13.878  1.00 62.82           N  
ATOM   3484  CA  PHE A 463     -19.111  11.043 -14.111  1.00 63.80           C  
ATOM   3485  C   PHE A 463     -19.765  12.403 -13.957  1.00 66.04           C  
ATOM   3486  O   PHE A 463     -19.764  12.995 -12.876  1.00 66.22           O  
ATOM   3487  CB  PHE A 463     -19.712  10.053 -13.118  1.00 61.57           C  
ATOM   3488  CG  PHE A 463     -21.200   9.872 -13.270  1.00 61.13           C  
ATOM   3489  CD1 PHE A 463     -21.756   9.545 -14.500  1.00 60.98           C  
ATOM   3490  CD2 PHE A 463     -22.048   9.998 -12.173  1.00 61.18           C  
ATOM   3491  CE1 PHE A 463     -23.139   9.342 -14.630  1.00 61.01           C  
ATOM   3492  CE2 PHE A 463     -23.431   9.798 -12.289  1.00 60.23           C  
ATOM   3493  CZ  PHE A 463     -23.977   9.468 -13.518  1.00 60.62           C  
ATOM   3494  N   ASN A 464     -20.327  12.900 -15.051  1.00 68.58           N  
ATOM   3495  CA  ASN A 464     -20.963  14.209 -15.048  1.00 70.46           C  
ATOM   3496  C   ASN A 464     -22.264  14.281 -14.251  1.00 70.64           C  
ATOM   3497  O   ASN A 464     -23.012  15.255 -14.342  1.00 71.93           O  
ATOM   3498  CB  ASN A 464     -21.158  14.665 -16.495  1.00 71.22           C  
ATOM   3499  CG  ASN A 464     -19.854  15.134 -17.129  1.00 72.33           C  
ATOM   3500  ND2 ASN A 464     -19.877  16.330 -17.695  1.00 74.65           N  
ATOM   3501  OD1 ASN A 464     -18.839  14.434 -17.104  1.00 72.76           O  
ATOM   3502  N   GLY A 465     -22.515  13.249 -13.451  1.00 70.30           N  
ATOM   3503  CA  GLY A 465     -23.703  13.220 -12.608  1.00 68.32           C  
ATOM   3504  C   GLY A 465     -23.253  13.119 -11.158  1.00 66.61           C  
ATOM   3505  O   GLY A 465     -24.047  12.880 -10.241  1.00 64.61           O  
ATOM   3506  N   ILE A 466     -21.955  13.332 -10.960  1.00 64.89           N  
ATOM   3507  CA  ILE A 466     -21.350  13.237  -9.649  1.00 63.48           C  
ATOM   3508  C   ILE A 466     -22.023  14.079  -8.579  1.00 64.30           C  
ATOM   3509  O   ILE A 466     -22.039  13.684  -7.415  1.00 65.25           O  
ATOM   3510  CB  ILE A 466     -19.856  13.580  -9.719  1.00 61.18           C  
ATOM   3511  CG1 ILE A 466     -19.203  13.362  -8.361  1.00 59.47           C  
ATOM   3512  CG2 ILE A 466     -19.677  15.000 -10.166  1.00 61.02           C  
ATOM   3513  CD1 ILE A 466     -17.702  13.322  -8.432  1.00 59.64           C  
ATOM   3514  N   PHE A 467     -22.605  15.213  -8.963  1.00 64.65           N  
ATOM   3515  CA  PHE A 467     -23.249  16.075  -7.976  1.00 64.15           C  
ATOM   3516  C   PHE A 467     -24.764  16.228  -8.084  1.00 63.46           C  
ATOM   3517  O   PHE A 467     -25.348  17.098  -7.444  1.00 62.74           O  
ATOM   3518  CB  PHE A 467     -22.590  17.459  -7.993  1.00 64.89           C  
ATOM   3519  CG  PHE A 467     -21.132  17.458  -7.583  1.00 66.17           C  
ATOM   3520  CD1 PHE A 467     -20.137  17.870  -8.473  1.00 66.23           C  
ATOM   3521  CD2 PHE A 467     -20.756  17.070  -6.300  1.00 67.27           C  
ATOM   3522  CE1 PHE A 467     -18.782  17.904  -8.090  1.00 66.16           C  
ATOM   3523  CE2 PHE A 467     -19.407  17.098  -5.904  1.00 68.04           C  
ATOM   3524  CZ  PHE A 467     -18.414  17.517  -6.804  1.00 67.03           C  
ATOM   3525  N   ASN A 468     -25.412  15.373  -8.861  1.00 64.47           N  
ATOM   3526  CA  ASN A 468     -26.863  15.472  -9.005  1.00 67.18           C  
ATOM   3527  C   ASN A 468     -27.628  15.279  -7.694  1.00 67.58           C  
ATOM   3528  O   ASN A 468     -27.473  14.273  -7.000  1.00 67.93           O  
ATOM   3529  CB  ASN A 468     -27.393  14.463 -10.027  1.00 69.50           C  
ATOM   3530  CG  ASN A 468     -26.882  14.719 -11.436  1.00 71.31           C  
ATOM   3531  ND2 ASN A 468     -25.887  15.594 -11.570  1.00 70.32           N  
ATOM   3532  OD1 ASN A 468     -27.374  14.118 -12.395  1.00 73.01           O  
ATOM   3533  N   GLY A 469     -28.479  16.246  -7.380  1.00 68.14           N  
ATOM   3534  CA  GLY A 469     -29.262  16.189  -6.163  1.00 67.63           C  
ATOM   3535  C   GLY A 469     -28.923  17.355  -5.254  1.00 67.73           C  
ATOM   3536  O   GLY A 469     -29.763  17.821  -4.475  1.00 67.36           O  
ATOM   3537  N   LEU A 470     -27.692  17.842  -5.375  1.00 67.74           N  
ATOM   3538  CA  LEU A 470     -27.216  18.947  -4.551  1.00 69.50           C  
ATOM   3539  C   LEU A 470     -27.731  20.346  -4.933  1.00 71.48           C  
ATOM   3540  O   LEU A 470     -26.943  21.255  -5.223  1.00 72.19           O  
ATOM   3541  CB  LEU A 470     -25.691  18.946  -4.550  1.00 67.12           C  
ATOM   3542  CG  LEU A 470     -25.059  17.648  -4.060  1.00 64.76           C  
ATOM   3543  CD1 LEU A 470     -23.551  17.807  -4.080  1.00 63.37           C  
ATOM   3544  CD2 LEU A 470     -25.563  17.320  -2.658  1.00 63.47           C  
ATOM   3545  N   SER A 471     -29.053  20.513  -4.904  1.00 72.95           N  
ATOM   3546  CA  SER A 471     -29.704  21.780  -5.233  1.00 73.58           C  
ATOM   3547  C   SER A 471     -29.301  22.906  -4.277  1.00 74.41           C  
ATOM   3548  O   SER A 471     -28.598  23.852  -4.655  1.00 76.19           O  
ATOM   3549  CB  SER A 471     -31.217  21.602  -5.168  1.00 72.98           C  
ATOM   3550  OG  SER A 471     -31.586  20.392  -5.795  1.00 74.97           O  
ATOM   3551  N   SER A 472     -29.753  22.788  -3.034  1.00 72.85           N  
ATOM   3552  CA  SER A 472     -29.492  23.776  -2.002  1.00 71.23           C  
ATOM   3553  C   SER A 472     -28.018  24.066  -1.720  1.00 70.35           C  
ATOM   3554  O   SER A 472     -27.694  25.073  -1.088  1.00 69.74           O  
ATOM   3555  CB  SER A 472     -30.178  23.321  -0.715  1.00 72.33           C  
ATOM   3556  OG  SER A 472     -31.544  23.026  -0.955  1.00 73.00           O  
ATOM   3557  N   LEU A 473     -27.129  23.197  -2.195  1.00 70.12           N  
ATOM   3558  CA  LEU A 473     -25.701  23.355  -1.935  1.00 70.76           C  
ATOM   3559  C   LEU A 473     -25.221  24.793  -2.050  1.00 70.96           C  
ATOM   3560  O   LEU A 473     -25.512  25.458  -3.040  1.00 73.59           O  
ATOM   3561  CB  LEU A 473     -24.880  22.465  -2.878  1.00 70.30           C  
ATOM   3562  CG  LEU A 473     -23.416  22.209  -2.468  1.00 70.04           C  
ATOM   3563  CD1 LEU A 473     -23.372  21.427  -1.158  1.00 69.59           C  
ATOM   3564  CD2 LEU A 473     -22.711  21.427  -3.542  1.00 69.44           C  
ATOM   3565  N   GLU A 474     -24.487  25.264  -1.041  1.00 70.02           N  
ATOM   3566  CA  GLU A 474     -23.948  26.617  -1.049  1.00 69.68           C  
ATOM   3567  C   GLU A 474     -22.423  26.657  -0.968  1.00 68.93           C  
ATOM   3568  O   GLU A 474     -21.795  27.584  -1.467  1.00 68.60           O  
ATOM   3569  CB  GLU A 474     -24.564  27.420   0.080  1.00 70.39           C  
ATOM   3570  CG  GLU A 474     -25.999  27.753  -0.213  1.00 73.78           C  
ATOM   3571  CD  GLU A 474     -26.723  28.325   0.980  1.00 77.07           C  
ATOM   3572  OE1 GLU A 474     -26.161  29.233   1.649  1.00 78.29           O  
ATOM   3573  OE2 GLU A 474     -27.860  27.870   1.240  1.00 77.19           O1-
ATOM   3574  N   VAL A 475     -21.827  25.657  -0.330  1.00 67.84           N  
ATOM   3575  CA  VAL A 475     -20.377  25.588  -0.235  1.00 65.75           C  
ATOM   3576  C   VAL A 475     -19.984  24.241  -0.821  1.00 65.13           C  
ATOM   3577  O   VAL A 475     -20.750  23.289  -0.762  1.00 64.41           O  
ATOM   3578  CB  VAL A 475     -19.892  25.702   1.217  1.00 64.93           C  
ATOM   3579  CG1 VAL A 475     -18.363  25.742   1.259  1.00 63.86           C  
ATOM   3580  CG2 VAL A 475     -20.456  26.953   1.837  1.00 63.52           C  
ATOM   3581  N   LEU A 476     -18.796  24.168  -1.397  1.00 64.66           N  
ATOM   3582  CA  LEU A 476     -18.336  22.935  -2.019  1.00 64.31           C  
ATOM   3583  C   LEU A 476     -16.810  22.939  -2.041  1.00 64.11           C  
ATOM   3584  O   LEU A 476     -16.196  23.590  -2.876  1.00 65.31           O  
ATOM   3585  CB  LEU A 476     -18.892  22.857  -3.453  1.00 63.94           C  
ATOM   3586  CG  LEU A 476     -18.721  21.627  -4.364  1.00 64.63           C  
ATOM   3587  CD1 LEU A 476     -17.244  21.245  -4.529  1.00 64.27           C  
ATOM   3588  CD2 LEU A 476     -19.498  20.487  -3.769  1.00 64.89           C  
ATOM   3589  N   LYS A 477     -16.189  22.222  -1.122  1.00 63.82           N  
ATOM   3590  CA  LYS A 477     -14.739  22.187  -1.099  1.00 65.09           C  
ATOM   3591  C   LYS A 477     -14.231  20.866  -1.656  1.00 65.26           C  
ATOM   3592  O   LYS A 477     -14.300  19.844  -0.994  1.00 65.32           O  
ATOM   3593  CB  LYS A 477     -14.204  22.370   0.330  1.00 65.24           C  
ATOM   3594  CG  LYS A 477     -14.700  23.593   1.080  1.00 64.66           C  
ATOM   3595  CD  LYS A 477     -13.858  23.798   2.330  1.00 65.05           C  
ATOM   3596  CE  LYS A 477     -14.444  24.849   3.257  1.00 66.52           C  
ATOM   3597  NZ  LYS A 477     -13.681  24.946   4.541  1.00 66.33           N1+
ATOM   3598  N   MET A 478     -13.725  20.872  -2.878  1.00 66.21           N  
ATOM   3599  CA  MET A 478     -13.209  19.639  -3.430  1.00 66.46           C  
ATOM   3600  C   MET A 478     -11.768  19.796  -3.867  1.00 66.01           C  
ATOM   3601  O   MET A 478     -11.369  19.295  -4.918  1.00 66.84           O  
ATOM   3602  CB  MET A 478     -14.088  19.143  -4.587  1.00 67.87           C  
ATOM   3603  CG  MET A 478     -14.195  20.026  -5.815  1.00 69.40           C  
ATOM   3604  SD  MET A 478     -15.346  19.247  -7.015  1.00 72.93           S  
ATOM   3605  CE  MET A 478     -14.307  17.971  -7.654  1.00 69.41           C  
ATOM   3606  N   ALA A 479     -10.989  20.487  -3.041  1.00 64.12           N  
ATOM   3607  CA  ALA A 479      -9.584  20.700  -3.334  1.00 64.78           C  
ATOM   3608  C   ALA A 479      -8.819  19.378  -3.265  1.00 66.04           C  
ATOM   3609  O   ALA A 479      -9.380  18.358  -2.888  1.00 66.95           O  
ATOM   3610  CB  ALA A 479      -9.003  21.679  -2.354  1.00 63.26           C  
ATOM   3611  N   GLY A 480      -7.543  19.413  -3.653  1.00 67.27           N  
ATOM   3612  CA  GLY A 480      -6.675  18.243  -3.614  1.00 67.24           C  
ATOM   3613  C   GLY A 480      -6.972  16.995  -4.442  1.00 67.80           C  
ATOM   3614  O   GLY A 480      -6.206  16.028  -4.375  1.00 67.44           O  
ATOM   3615  N   ASN A 481      -8.047  16.990  -5.226  1.00 67.64           N  
ATOM   3616  CA  ASN A 481      -8.364  15.795  -6.004  1.00 68.10           C  
ATOM   3617  C   ASN A 481      -7.817  15.767  -7.425  1.00 68.90           C  
ATOM   3618  O   ASN A 481      -6.637  16.069  -7.657  1.00 68.28           O  
ATOM   3619  CB  ASN A 481      -9.875  15.564  -6.013  1.00 66.63           C  
ATOM   3620  CG  ASN A 481     -10.416  15.285  -4.629  1.00 66.70           C  
ATOM   3621  ND2 ASN A 481     -11.478  15.981  -4.254  1.00 67.42           N  
ATOM   3622  OD1 ASN A 481      -9.882  14.454  -3.901  1.00 65.27           O  
ATOM   3623  N   SER A 482      -8.673  15.372  -8.368  1.00 69.80           N  
ATOM   3624  CA  SER A 482      -8.296  15.289  -9.780  1.00 70.40           C  
ATOM   3625  C   SER A 482      -9.490  14.952 -10.664  1.00 70.25           C  
ATOM   3626  O   SER A 482     -10.515  14.445 -10.199  1.00 69.05           O  
ATOM   3627  CB  SER A 482      -7.244  14.214 -10.001  1.00 70.01           C  
ATOM   3628  OG  SER A 482      -7.870  12.947 -10.103  1.00 70.96           O  
ATOM   3629  N   PHE A 483      -9.340  15.230 -11.952  1.00 71.09           N  
ATOM   3630  CA  PHE A 483     -10.398  14.952 -12.897  1.00 70.92           C  
ATOM   3631  C   PHE A 483      -9.882  14.090 -14.016  1.00 73.12           C  
ATOM   3632  O   PHE A 483      -8.674  14.035 -14.273  1.00 71.76           O  
ATOM   3633  CB  PHE A 483     -10.969  16.241 -13.476  1.00 66.98           C  
ATOM   3634  CG  PHE A 483     -11.703  17.080 -12.475  1.00 64.48           C  
ATOM   3635  CD1 PHE A 483     -11.011  17.798 -11.505  1.00 62.81           C  
ATOM   3636  CD2 PHE A 483     -13.090  17.173 -12.516  1.00 63.53           C  
ATOM   3637  CE1 PHE A 483     -11.694  18.603 -10.589  1.00 62.21           C  
ATOM   3638  CE2 PHE A 483     -13.791  17.974 -11.608  1.00 62.16           C  
ATOM   3639  CZ  PHE A 483     -13.091  18.691 -10.644  1.00 61.69           C  
ATOM   3640  N   GLN A 484     -10.818  13.408 -14.666  1.00 76.70           N  
ATOM   3641  CA  GLN A 484     -10.508  12.536 -15.785  1.00 79.79           C  
ATOM   3642  C   GLN A 484     -10.034  13.428 -16.924  1.00 81.33           C  
ATOM   3643  O   GLN A 484     -10.727  14.381 -17.310  1.00 81.12           O  
ATOM   3644  CB  GLN A 484     -11.765  11.758 -16.204  1.00 79.77           C  
ATOM   3645  CG  GLN A 484     -11.550  10.797 -17.363  1.00 79.37           C  
ATOM   3646  CD  GLN A 484     -12.820  10.061 -17.736  1.00 80.45           C  
ATOM   3647  NE2 GLN A 484     -12.701   8.753 -17.952  1.00 80.76           N  
ATOM   3648  OE1 GLN A 484     -13.897  10.658 -17.837  1.00 80.07           O  
ATOM   3649  N   GLU A 485      -8.840  13.136 -17.428  1.00 82.56           N  
ATOM   3650  CA  GLU A 485      -8.260  13.893 -18.525  1.00 84.25           C  
ATOM   3651  C   GLU A 485      -7.836  15.300 -18.108  1.00 83.55           C  
ATOM   3652  O   GLU A 485      -7.339  16.073 -18.917  1.00 85.25           O  
ATOM   3653  CB  GLU A 485      -9.264  13.957 -19.683  1.00 86.84           C  
ATOM   3654  CG  GLU A 485      -8.678  13.629 -21.044  1.00 91.08           C  
ATOM   3655  CD  GLU A 485      -7.686  12.483 -20.993  1.00 94.11           C  
ATOM   3656  OE1 GLU A 485      -6.519  12.732 -20.609  1.00 94.69           O  
ATOM   3657  OE2 GLU A 485      -8.078  11.332 -21.312  1.00 96.16           O1-
ATOM   3658  N   ASN A 486      -8.031  15.634 -16.842  1.00 82.46           N  
ATOM   3659  CA  ASN A 486      -7.664  16.952 -16.345  1.00 80.72           C  
ATOM   3660  C   ASN A 486      -8.504  18.058 -16.960  1.00 79.01           C  
ATOM   3661  O   ASN A 486      -8.141  19.220 -16.929  1.00 77.47           O  
ATOM   3662  CB  ASN A 486      -6.179  17.197 -16.586  1.00 80.27           C  
ATOM   3663  CG  ASN A 486      -5.311  16.250 -15.782  1.00 81.14           C  
ATOM   3664  ND2 ASN A 486      -5.949  15.450 -14.932  1.00 82.00           N  
ATOM   3665  OD1 ASN A 486      -4.088  16.236 -15.913  1.00 80.95           O  
ATOM   3666  N   PHE A 487      -9.645  17.672 -17.507  1.00 79.13           N  
ATOM   3667  CA  PHE A 487     -10.572  18.609 -18.116  1.00 80.58           C  
ATOM   3668  C   PHE A 487     -11.752  18.752 -17.150  1.00 80.78           C  
ATOM   3669  O   PHE A 487     -12.306  17.758 -16.695  1.00 81.14           O  
ATOM   3670  CB  PHE A 487     -11.010  18.068 -19.493  1.00 79.27           C  
ATOM   3671  CG  PHE A 487     -12.254  18.712 -20.049  1.00 79.34           C  
ATOM   3672  CD1 PHE A 487     -13.518  18.203 -19.741  1.00 79.82           C  
ATOM   3673  CD2 PHE A 487     -12.166  19.817 -20.889  1.00 79.97           C  
ATOM   3674  CE1 PHE A 487     -14.691  18.781 -20.260  1.00 80.15           C  
ATOM   3675  CE2 PHE A 487     -13.331  20.412 -21.420  1.00 81.76           C  
ATOM   3676  CZ  PHE A 487     -14.601  19.886 -21.103  1.00 81.25           C  
ATOM   3677  N   LEU A 488     -12.116  19.987 -16.819  1.00 80.47           N  
ATOM   3678  CA  LEU A 488     -13.213  20.223 -15.896  1.00 81.11           C  
ATOM   3679  C   LEU A 488     -14.564  20.242 -16.601  1.00 81.33           C  
ATOM   3680  O   LEU A 488     -14.893  21.205 -17.272  1.00 81.68           O  
ATOM   3681  CB  LEU A 488     -12.992  21.547 -15.163  1.00 82.39           C  
ATOM   3682  CG  LEU A 488     -14.127  22.069 -14.277  1.00 84.12           C  
ATOM   3683  CD1 LEU A 488     -14.486  21.054 -13.201  1.00 84.75           C  
ATOM   3684  CD2 LEU A 488     -13.689  23.374 -13.639  1.00 86.53           C  
ATOM   3685  N   PRO A 489     -15.369  19.176 -16.445  1.00 81.67           N  
ATOM   3686  CA  PRO A 489     -16.696  19.065 -17.071  1.00 81.15           C  
ATOM   3687  C   PRO A 489     -17.816  19.958 -16.523  1.00 81.02           C  
ATOM   3688  O   PRO A 489     -17.620  20.764 -15.612  1.00 79.81           O  
ATOM   3689  CB  PRO A 489     -17.039  17.582 -16.894  1.00 80.98           C  
ATOM   3690  CG  PRO A 489     -15.698  16.910 -16.782  1.00 80.65           C  
ATOM   3691  CD  PRO A 489     -14.952  17.874 -15.899  1.00 81.24           C  
ATOM   3692  N   ASP A 490     -19.000  19.773 -17.102  1.00 81.87           N  
ATOM   3693  CA  ASP A 490     -20.217  20.508 -16.748  1.00 83.51           C  
ATOM   3694  C   ASP A 490     -20.993  19.799 -15.641  1.00 82.70           C  
ATOM   3695  O   ASP A 490     -22.113  19.330 -15.848  1.00 82.09           O  
ATOM   3696  CB  ASP A 490     -21.112  20.632 -17.985  1.00 86.82           C  
ATOM   3697  CG  ASP A 490     -21.007  21.990 -18.652  1.00 89.34           C  
ATOM   3698  OD1 ASP A 490     -21.499  22.978 -18.052  1.00 91.45           O  
ATOM   3699  OD2 ASP A 490     -20.435  22.066 -19.765  1.00 89.29           O1-
ATOM   3700  N   ILE A 491     -20.403  19.750 -14.460  1.00 81.86           N  
ATOM   3701  CA  ILE A 491     -21.009  19.064 -13.329  1.00 81.04           C  
ATOM   3702  C   ILE A 491     -21.691  19.970 -12.309  1.00 81.04           C  
ATOM   3703  O   ILE A 491     -22.298  19.485 -11.362  1.00 80.39           O  
ATOM   3704  CB  ILE A 491     -19.938  18.252 -12.620  1.00 80.01           C  
ATOM   3705  CG1 ILE A 491     -18.734  19.165 -12.332  1.00 79.39           C  
ATOM   3706  CG2 ILE A 491     -19.543  17.073 -13.484  1.00 79.79           C  
ATOM   3707  CD1 ILE A 491     -17.499  18.452 -11.823  1.00 78.68           C  
ATOM   3708  N   PHE A 492     -21.610  21.276 -12.518  1.00 81.31           N  
ATOM   3709  CA  PHE A 492     -22.179  22.226 -11.579  1.00 81.80           C  
ATOM   3710  C   PHE A 492     -23.520  22.818 -11.996  1.00 83.40           C  
ATOM   3711  O   PHE A 492     -24.105  23.641 -11.281  1.00 83.30           O  
ATOM   3712  CB  PHE A 492     -21.160  23.335 -11.354  1.00 78.86           C  
ATOM   3713  CG  PHE A 492     -19.795  22.825 -11.013  1.00 76.56           C  
ATOM   3714  CD1 PHE A 492     -19.566  22.183  -9.803  1.00 76.47           C  
ATOM   3715  CD2 PHE A 492     -18.741  22.990 -11.893  1.00 76.23           C  
ATOM   3716  CE1 PHE A 492     -18.294  21.716  -9.473  1.00 77.18           C  
ATOM   3717  CE2 PHE A 492     -17.465  22.529 -11.578  1.00 76.80           C  
ATOM   3718  CZ  PHE A 492     -17.240  21.890 -10.364  1.00 77.58           C  
ATOM   3719  N   THR A 493     -24.011  22.367 -13.144  1.00 85.29           N  
ATOM   3720  CA  THR A 493     -25.267  22.857 -13.715  1.00 87.01           C  
ATOM   3721  C   THR A 493     -26.543  22.766 -12.857  1.00 86.70           C  
ATOM   3722  O   THR A 493     -27.574  23.340 -13.215  1.00 86.10           O  
ATOM   3723  CB  THR A 493     -25.526  22.181 -15.108  1.00 87.57           C  
ATOM   3724  CG2 THR A 493     -24.471  22.638 -16.139  1.00 87.32           C  
ATOM   3725  OG1 THR A 493     -25.461  20.756 -14.976  1.00 86.08           O  
ATOM   3726  N   GLU A 494     -26.482  22.065 -11.729  1.00 87.02           N  
ATOM   3727  CA  GLU A 494     -27.653  21.936 -10.866  1.00 87.55           C  
ATOM   3728  C   GLU A 494     -27.460  22.709  -9.551  1.00 87.71           C  
ATOM   3729  O   GLU A 494     -28.432  23.031  -8.856  1.00 86.74           O  
ATOM   3730  CB  GLU A 494     -27.925  20.451 -10.576  1.00 88.50           C  
ATOM   3731  CG  GLU A 494     -29.382  20.141 -10.174  1.00 90.80           C  
ATOM   3732  CD  GLU A 494     -29.645  18.656  -9.861  1.00 91.21           C  
ATOM   3733  OE1 GLU A 494     -29.160  17.777 -10.614  1.00 89.92           O  
ATOM   3734  OE2 GLU A 494     -30.360  18.374  -8.867  1.00 90.79           O1-
ATOM   3735  N   LEU A 495     -26.202  23.015  -9.230  1.00 88.19           N  
ATOM   3736  CA  LEU A 495     -25.843  23.729  -8.002  1.00 89.06           C  
ATOM   3737  C   LEU A 495     -26.101  25.229  -8.119  1.00 90.60           C  
ATOM   3738  O   LEU A 495     -25.167  26.009  -8.340  1.00 91.56           O  
ATOM   3739  CB  LEU A 495     -24.360  23.504  -7.686  1.00 87.28           C  
ATOM   3740  CG  LEU A 495     -23.785  22.088  -7.805  1.00 85.03           C  
ATOM   3741  CD1 LEU A 495     -22.337  22.088  -7.341  1.00 84.42           C  
ATOM   3742  CD2 LEU A 495     -24.596  21.121  -6.978  1.00 82.85           C  
ATOM   3743  N   ARG A 496     -27.359  25.633  -7.944  1.00 91.79           N  
ATOM   3744  CA  ARG A 496     -27.739  27.040  -8.060  1.00 92.19           C  
ATOM   3745  C   ARG A 496     -27.236  28.003  -6.983  1.00 91.41           C  
ATOM   3746  O   ARG A 496     -26.398  28.869  -7.273  1.00 91.65           O  
ATOM   3747  CB  ARG A 496     -29.259  27.157  -8.185  1.00 94.15           C  
ATOM   3748  CG  ARG A 496     -29.743  27.113  -9.633  1.00 97.83           C  
ATOM   3749  CD  ARG A 496     -29.175  28.301 -10.416  1.00101.32           C  
ATOM   3750  NE  ARG A 496     -29.474  28.268 -11.848  1.00104.30           N  
ATOM   3751  CZ  ARG A 496     -29.017  27.349 -12.694  1.00106.40           C  
ATOM   3752  NH1 ARG A 496     -28.235  26.369 -12.255  1.00107.54           N1+
ATOM   3753  NH2 ARG A 496     -29.320  27.417 -13.988  1.00107.04           N  
ATOM   3754  N   ASN A 497     -27.742  27.858  -5.757  1.00 89.38           N  
ATOM   3755  CA  ASN A 497     -27.359  28.738  -4.645  1.00 86.99           C  
ATOM   3756  C   ASN A 497     -25.864  28.656  -4.316  1.00 84.10           C  
ATOM   3757  O   ASN A 497     -25.391  29.313  -3.393  1.00 83.24           O  
ATOM   3758  CB  ASN A 497     -28.178  28.407  -3.381  1.00 88.75           C  
ATOM   3759  CG  ASN A 497     -29.675  28.281  -3.649  1.00 91.14           C  
ATOM   3760  ND2 ASN A 497     -30.482  29.041  -2.911  1.00 94.87           N  
ATOM   3761  OD1 ASN A 497     -30.094  27.492  -4.499  1.00 90.26           O  
ATOM   3762  N   LEU A 498     -25.127  27.860  -5.080  1.00 81.46           N  
ATOM   3763  CA  LEU A 498     -23.698  27.681  -4.864  1.00 80.80           C  
ATOM   3764  C   LEU A 498     -22.961  29.033  -4.739  1.00 80.57           C  
ATOM   3765  O   LEU A 498     -22.825  29.752  -5.722  1.00 82.56           O  
ATOM   3766  CB  LEU A 498     -23.130  26.836  -6.021  1.00 79.86           C  
ATOM   3767  CG  LEU A 498     -22.041  25.760  -5.817  1.00 79.75           C  
ATOM   3768  CD1 LEU A 498     -20.650  26.318  -6.120  1.00 79.38           C  
ATOM   3769  CD2 LEU A 498     -22.123  25.214  -4.392  1.00 79.21           C  
ATOM   3770  N   THR A 499     -22.485  29.366  -3.535  1.00 78.94           N  
ATOM   3771  CA  THR A 499     -21.773  30.629  -3.293  1.00 77.23           C  
ATOM   3772  C   THR A 499     -20.251  30.519  -3.094  1.00 77.07           C  
ATOM   3773  O   THR A 499     -19.542  31.513  -3.194  1.00 77.37           O  
ATOM   3774  CB  THR A 499     -22.320  31.369  -2.052  1.00 77.08           C  
ATOM   3775  CG2 THR A 499     -23.813  31.117  -1.877  1.00 75.91           C  
ATOM   3776  OG1 THR A 499     -21.618  30.921  -0.884  1.00 77.64           O  
ATOM   3777  N   PHE A 500     -19.749  29.329  -2.779  1.00 77.61           N  
ATOM   3778  CA  PHE A 500     -18.308  29.123  -2.577  1.00 76.94           C  
ATOM   3779  C   PHE A 500     -17.902  27.865  -3.344  1.00 76.80           C  
ATOM   3780  O   PHE A 500     -18.707  26.948  -3.497  1.00 77.92           O  
ATOM   3781  CB  PHE A 500     -18.002  28.931  -1.090  1.00 76.38           C  
ATOM   3782  CG  PHE A 500     -16.543  29.100  -0.735  1.00 76.08           C  
ATOM   3783  CD1 PHE A 500     -16.092  30.280  -0.151  1.00 75.17           C  
ATOM   3784  CD2 PHE A 500     -15.631  28.067  -0.949  1.00 76.20           C  
ATOM   3785  CE1 PHE A 500     -14.755  30.431   0.218  1.00 75.34           C  
ATOM   3786  CE2 PHE A 500     -14.284  28.205  -0.585  1.00 76.01           C  
ATOM   3787  CZ  PHE A 500     -13.846  29.389   0.003  1.00 75.61           C  
ATOM   3788  N   LEU A 501     -16.664  27.807  -3.825  1.00 75.08           N  
ATOM   3789  CA  LEU A 501     -16.234  26.635  -4.577  1.00 73.53           C  
ATOM   3790  C   LEU A 501     -14.726  26.542  -4.712  1.00 73.21           C  
ATOM   3791  O   LEU A 501     -14.127  27.183  -5.575  1.00 73.12           O  
ATOM   3792  CB  LEU A 501     -16.889  26.630  -5.964  1.00 73.72           C  
ATOM   3793  CG  LEU A 501     -16.435  25.626  -7.033  1.00 75.51           C  
ATOM   3794  CD1 LEU A 501     -16.624  24.200  -6.563  1.00 76.64           C  
ATOM   3795  CD2 LEU A 501     -17.236  25.852  -8.298  1.00 75.27           C  
ATOM   3796  N   ASP A 502     -14.117  25.742  -3.842  1.00 73.19           N  
ATOM   3797  CA  ASP A 502     -12.676  25.539  -3.871  1.00 73.24           C  
ATOM   3798  C   ASP A 502     -12.480  24.456  -4.928  1.00 73.58           C  
ATOM   3799  O   ASP A 502     -13.265  23.507  -4.989  1.00 74.56           O  
ATOM   3800  CB  ASP A 502     -12.160  25.050  -2.508  1.00 72.27           C  
ATOM   3801  CG  ASP A 502     -10.639  25.022  -2.430  1.00 73.12           C  
ATOM   3802  OD1 ASP A 502      -9.996  24.782  -3.477  1.00 72.64           O  
ATOM   3803  OD2 ASP A 502     -10.082  25.223  -1.322  1.00 72.72           O1-
ATOM   3804  N   LEU A 503     -11.455  24.613  -5.765  1.00 73.30           N  
ATOM   3805  CA  LEU A 503     -11.146  23.653  -6.825  1.00 71.26           C  
ATOM   3806  C   LEU A 503      -9.646  23.652  -7.027  1.00 70.28           C  
ATOM   3807  O   LEU A 503      -9.165  23.384  -8.123  1.00 69.51           O  
ATOM   3808  CB  LEU A 503     -11.837  24.049  -8.137  1.00 70.70           C  
ATOM   3809  CG  LEU A 503     -13.219  23.449  -8.432  1.00 70.95           C  
ATOM   3810  CD1 LEU A 503     -13.997  24.289  -9.423  1.00 72.29           C  
ATOM   3811  CD2 LEU A 503     -13.025  22.062  -8.978  1.00 72.40           C  
ATOM   3812  N   SER A 504      -8.908  23.960  -5.967  1.00 69.78           N  
ATOM   3813  CA  SER A 504      -7.461  24.005  -6.060  1.00 70.59           C  
ATOM   3814  C   SER A 504      -6.820  22.632  -6.031  1.00 71.43           C  
ATOM   3815  O   SER A 504      -7.481  21.630  -5.818  1.00 71.63           O  
ATOM   3816  CB  SER A 504      -6.881  24.866  -4.941  1.00 70.73           C  
ATOM   3817  OG  SER A 504      -7.082  24.280  -3.674  1.00 72.03           O  
ATOM   3818  N   GLN A 505      -5.520  22.602  -6.275  1.00 73.54           N  
ATOM   3819  CA  GLN A 505      -4.735  21.374  -6.283  1.00 74.70           C  
ATOM   3820  C   GLN A 505      -5.336  20.184  -7.047  1.00 75.55           C  
ATOM   3821  O   GLN A 505      -4.919  19.047  -6.840  1.00 76.14           O  
ATOM   3822  CB  GLN A 505      -4.417  20.983  -4.840  1.00 73.71           C  
ATOM   3823  CG  GLN A 505      -3.936  22.172  -4.030  1.00 75.55           C  
ATOM   3824  CD  GLN A 505      -3.267  21.790  -2.728  1.00 77.55           C  
ATOM   3825  NE2 GLN A 505      -3.717  22.394  -1.630  1.00 75.49           N  
ATOM   3826  OE1 GLN A 505      -2.341  20.976  -2.707  1.00 79.11           O  
ATOM   3827  N   CYS A 506      -6.288  20.440  -7.943  1.00 76.03           N  
ATOM   3828  CA  CYS A 506      -6.903  19.359  -8.714  1.00 77.68           C  
ATOM   3829  C   CYS A 506      -6.242  19.033 -10.058  1.00 79.12           C  
ATOM   3830  O   CYS A 506      -6.882  18.428 -10.943  1.00 78.80           O  
ATOM   3831  CB  CYS A 506      -8.378  19.658  -8.954  1.00 77.80           C  
ATOM   3832  SG  CYS A 506      -9.327  19.707  -7.445  1.00 80.41           S  
ATOM   3833  N   GLN A 507      -4.977  19.433 -10.213  1.00 79.67           N  
ATOM   3834  CA  GLN A 507      -4.228  19.167 -11.442  1.00 80.40           C  
ATOM   3835  C   GLN A 507      -4.984  19.520 -12.742  1.00 81.29           C  
ATOM   3836  O   GLN A 507      -4.700  18.961 -13.811  1.00 81.16           O  
ATOM   3837  CB  GLN A 507      -3.822  17.694 -11.476  1.00 80.53           C  
ATOM   3838  CG  GLN A 507      -2.900  17.261 -10.355  1.00 79.56           C  
ATOM   3839  CD  GLN A 507      -2.715  15.756 -10.314  1.00 79.04           C  
ATOM   3840  NE2 GLN A 507      -2.209  15.198 -11.399  1.00 81.12           N  
ATOM   3841  OE1 GLN A 507      -3.022  15.105  -9.321  1.00 77.97           O  
ATOM   3842  N   LEU A 508      -5.942  20.439 -12.641  1.00 81.81           N  
ATOM   3843  CA  LEU A 508      -6.731  20.880 -13.785  1.00 82.59           C  
ATOM   3844  C   LEU A 508      -5.863  21.568 -14.829  1.00 84.44           C  
ATOM   3845  O   LEU A 508      -4.978  22.342 -14.471  1.00 86.03           O  
ATOM   3846  CB  LEU A 508      -7.823  21.849 -13.327  1.00 80.30           C  
ATOM   3847  CG  LEU A 508      -9.153  21.245 -12.872  1.00 80.16           C  
ATOM   3848  CD1 LEU A 508     -10.081  22.351 -12.398  1.00 79.44           C  
ATOM   3849  CD2 LEU A 508      -9.799  20.490 -14.026  1.00 80.23           C  
ATOM   3850  N   GLU A 509      -6.118  21.279 -16.108  1.00 86.27           N  
ATOM   3851  CA  GLU A 509      -5.380  21.869 -17.233  1.00 86.46           C  
ATOM   3852  C   GLU A 509      -6.337  22.564 -18.196  1.00 86.27           C  
ATOM   3853  O   GLU A 509      -6.260  23.768 -18.385  1.00 87.05           O  
ATOM   3854  CB  GLU A 509      -4.580  20.792 -17.969  1.00 86.78           C  
ATOM   3855  CG  GLU A 509      -3.302  20.357 -17.243  1.00 88.66           C  
ATOM   3856  CD  GLU A 509      -2.571  19.216 -17.950  1.00 90.63           C  
ATOM   3857  OE1 GLU A 509      -1.416  18.918 -17.570  1.00 91.37           O  
ATOM   3858  OE2 GLU A 509      -3.149  18.617 -18.885  1.00 90.83           O1-
ATOM   3859  N   GLN A 510      -7.245  21.804 -18.793  1.00 87.29           N  
ATOM   3860  CA  GLN A 510      -8.225  22.371 -19.721  1.00 88.99           C  
ATOM   3861  C   GLN A 510      -9.409  22.878 -18.909  1.00 88.06           C  
ATOM   3862  O   GLN A 510      -9.363  22.881 -17.681  1.00 88.82           O  
ATOM   3863  CB  GLN A 510      -8.722  21.318 -20.729  1.00 91.91           C  
ATOM   3864  CG  GLN A 510      -7.640  20.608 -21.551  1.00 95.87           C  
ATOM   3865  CD  GLN A 510      -6.559  21.554 -22.061  1.00 97.67           C  
ATOM   3866  NE2 GLN A 510      -5.311  21.084 -22.057  1.00 98.36           N  
ATOM   3867  OE1 GLN A 510      -6.842  22.686 -22.459  1.00 97.71           O  
ATOM   3868  N   LEU A 511     -10.477  23.284 -19.590  1.00 86.71           N  
ATOM   3869  CA  LEU A 511     -11.651  23.806 -18.906  1.00 85.30           C  
ATOM   3870  C   LEU A 511     -12.850  23.937 -19.851  1.00 84.84           C  
ATOM   3871  O   LEU A 511     -12.733  24.464 -20.948  1.00 84.28           O  
ATOM   3872  CB  LEU A 511     -11.305  25.170 -18.301  1.00 84.92           C  
ATOM   3873  CG  LEU A 511     -12.091  25.705 -17.101  1.00 85.29           C  
ATOM   3874  CD1 LEU A 511     -11.355  26.893 -16.519  1.00 85.49           C  
ATOM   3875  CD2 LEU A 511     -13.495  26.097 -17.510  1.00 86.48           C  
ATOM   3876  N   SER A 512     -14.000  23.431 -19.427  1.00 85.44           N  
ATOM   3877  CA  SER A 512     -15.209  23.523 -20.226  1.00 86.52           C  
ATOM   3878  C   SER A 512     -15.721  24.947 -20.094  1.00 88.89           C  
ATOM   3879  O   SER A 512     -15.918  25.456 -18.981  1.00 89.06           O  
ATOM   3880  CB  SER A 512     -16.273  22.560 -19.711  1.00 86.29           C  
ATOM   3881  OG  SER A 512     -17.560  22.923 -20.187  1.00 85.54           O  
ATOM   3882  N   PRO A 513     -15.961  25.612 -21.229  1.00 90.08           N  
ATOM   3883  CA  PRO A 513     -16.451  26.989 -21.208  1.00 91.37           C  
ATOM   3884  C   PRO A 513     -17.852  27.150 -20.623  1.00 93.10           C  
ATOM   3885  O   PRO A 513     -18.224  28.251 -20.197  1.00 94.55           O  
ATOM   3886  CB  PRO A 513     -16.386  27.384 -22.675  1.00 90.79           C  
ATOM   3887  CG  PRO A 513     -16.740  26.102 -23.354  1.00 89.44           C  
ATOM   3888  CD  PRO A 513     -15.886  25.107 -22.609  1.00 89.85           C  
ATOM   3889  N   THR A 514     -18.625  26.063 -20.589  1.00 93.79           N  
ATOM   3890  CA  THR A 514     -19.994  26.119 -20.064  1.00 94.23           C  
ATOM   3891  C   THR A 514     -20.121  25.765 -18.575  1.00 94.94           C  
ATOM   3892  O   THR A 514     -21.203  25.871 -17.996  1.00 95.58           O  
ATOM   3893  CB  THR A 514     -20.922  25.186 -20.853  1.00 93.93           C  
ATOM   3894  CG2 THR A 514     -22.343  25.748 -20.877  1.00 93.20           C  
ATOM   3895  OG1 THR A 514     -20.437  25.053 -22.196  1.00 94.27           O  
ATOM   3896  N   ALA A 515     -19.014  25.346 -17.967  1.00 95.46           N  
ATOM   3897  CA  ALA A 515     -18.969  24.962 -16.555  1.00 95.36           C  
ATOM   3898  C   ALA A 515     -19.773  25.853 -15.598  1.00 95.67           C  
ATOM   3899  O   ALA A 515     -20.943  25.582 -15.301  1.00 95.99           O  
ATOM   3900  CB  ALA A 515     -17.516  24.899 -16.095  1.00 94.39           C  
ATOM   3901  N   PHE A 516     -19.124  26.907 -15.114  1.00 95.55           N  
ATOM   3902  CA  PHE A 516     -19.708  27.843 -14.164  1.00 96.40           C  
ATOM   3903  C   PHE A 516     -20.945  28.622 -14.625  1.00 97.56           C  
ATOM   3904  O   PHE A 516     -21.599  29.274 -13.809  1.00 97.30           O  
ATOM   3905  CB  PHE A 516     -18.626  28.836 -13.736  1.00 95.31           C  
ATOM   3906  CG  PHE A 516     -17.273  28.208 -13.524  1.00 94.01           C  
ATOM   3907  CD1 PHE A 516     -16.130  28.807 -14.051  1.00 93.42           C  
ATOM   3908  CD2 PHE A 516     -17.133  27.039 -12.779  1.00 93.96           C  
ATOM   3909  CE1 PHE A 516     -14.863  28.259 -13.838  1.00 93.85           C  
ATOM   3910  CE2 PHE A 516     -15.868  26.475 -12.555  1.00 94.51           C  
ATOM   3911  CZ  PHE A 516     -14.727  27.087 -13.089  1.00 94.53           C  
ATOM   3912  N   ASN A 517     -21.276  28.541 -15.913  1.00 99.26           N  
ATOM   3913  CA  ASN A 517     -22.410  29.281 -16.493  1.00101.74           C  
ATOM   3914  C   ASN A 517     -23.782  29.333 -15.806  1.00101.50           C  
ATOM   3915  O   ASN A 517     -24.655  30.102 -16.226  1.00101.66           O  
ATOM   3916  CB  ASN A 517     -22.613  28.850 -17.946  1.00104.17           C  
ATOM   3917  CG  ASN A 517     -21.546  29.417 -18.873  1.00107.81           C  
ATOM   3918  ND2 ASN A 517     -20.757  30.375 -18.367  1.00108.97           N  
ATOM   3919  OD1 ASN A 517     -21.435  29.005 -20.032  1.00109.12           O  
ATOM   3920  N   SER A 518     -23.987  28.540 -14.764  1.00100.20           N  
ATOM   3921  CA  SER A 518     -25.270  28.562 -14.075  1.00 98.44           C  
ATOM   3922  C   SER A 518     -25.115  29.047 -12.636  1.00 97.38           C  
ATOM   3923  O   SER A 518     -26.105  29.243 -11.923  1.00 96.71           O  
ATOM   3924  CB  SER A 518     -25.908  27.170 -14.110  1.00 98.39           C  
ATOM   3925  OG  SER A 518     -24.945  26.153 -13.885  1.00 97.98           O  
ATOM   3926  N   LEU A 519     -23.861  29.257 -12.232  1.00 96.19           N  
ATOM   3927  CA  LEU A 519     -23.519  29.717 -10.884  1.00 95.60           C  
ATOM   3928  C   LEU A 519     -23.641  31.238 -10.746  1.00 94.81           C  
ATOM   3929  O   LEU A 519     -22.642  31.953 -10.636  1.00 94.91           O  
ATOM   3930  CB  LEU A 519     -22.093  29.281 -10.540  1.00 95.52           C  
ATOM   3931  CG  LEU A 519     -21.741  27.820 -10.862  1.00 94.96           C  
ATOM   3932  CD1 LEU A 519     -20.252  27.568 -10.592  1.00 93.42           C  
ATOM   3933  CD2 LEU A 519     -22.623  26.886 -10.036  1.00 94.69           C  
ATOM   3934  N   SER A 520     -24.878  31.723 -10.748  1.00 93.65           N  
ATOM   3935  CA  SER A 520     -25.154  33.145 -10.634  1.00 91.74           C  
ATOM   3936  C   SER A 520     -24.765  33.719  -9.268  1.00 91.21           C  
ATOM   3937  O   SER A 520     -24.176  34.809  -9.187  1.00 91.69           O  
ATOM   3938  CB  SER A 520     -26.639  33.400 -10.910  1.00 90.57           C  
ATOM   3939  OG  SER A 520     -27.462  32.527 -10.162  1.00 88.13           O  
ATOM   3940  N   SER A 521     -25.074  32.979  -8.203  1.00 89.30           N  
ATOM   3941  CA  SER A 521     -24.769  33.430  -6.845  1.00 86.74           C  
ATOM   3942  C   SER A 521     -23.321  33.211  -6.404  1.00 85.17           C  
ATOM   3943  O   SER A 521     -22.898  33.724  -5.363  1.00 84.20           O  
ATOM   3944  CB  SER A 521     -25.721  32.763  -5.842  1.00 85.20           C  
ATOM   3945  OG  SER A 521     -27.061  33.191  -6.039  1.00 83.30           O  
ATOM   3946  N   LEU A 522     -22.558  32.465  -7.199  1.00 83.26           N  
ATOM   3947  CA  LEU A 522     -21.166  32.193  -6.862  1.00 81.66           C  
ATOM   3948  C   LEU A 522     -20.394  33.490  -6.585  1.00 79.97           C  
ATOM   3949  O   LEU A 522     -20.405  34.402  -7.407  1.00 81.02           O  
ATOM   3950  CB  LEU A 522     -20.495  31.418  -7.999  1.00 81.85           C  
ATOM   3951  CG  LEU A 522     -19.158  30.785  -7.602  1.00 83.73           C  
ATOM   3952  CD1 LEU A 522     -19.443  29.624  -6.644  1.00 82.64           C  
ATOM   3953  CD2 LEU A 522     -18.384  30.312  -8.833  1.00 82.08           C  
ATOM   3954  N   GLN A 523     -19.730  33.553  -5.430  1.00 77.81           N  
ATOM   3955  CA  GLN A 523     -18.955  34.721  -5.011  1.00 75.73           C  
ATOM   3956  C   GLN A 523     -17.448  34.447  -5.027  1.00 76.70           C  
ATOM   3957  O   GLN A 523     -16.679  35.218  -5.601  1.00 77.26           O  
ATOM   3958  CB  GLN A 523     -19.375  35.155  -3.606  1.00 73.34           C  
ATOM   3959  CG  GLN A 523     -20.866  35.335  -3.444  1.00 71.69           C  
ATOM   3960  CD  GLN A 523     -21.254  35.754  -2.040  1.00 71.51           C  
ATOM   3961  NE2 GLN A 523     -20.255  35.975  -1.187  1.00 71.87           N  
ATOM   3962  OE1 GLN A 523     -22.439  35.885  -1.725  1.00 69.92           O  
ATOM   3963  N   VAL A 524     -17.013  33.369  -4.377  1.00 77.05           N  
ATOM   3964  CA  VAL A 524     -15.589  33.031  -4.374  1.00 76.51           C  
ATOM   3965  C   VAL A 524     -15.393  31.850  -5.328  1.00 76.96           C  
ATOM   3966  O   VAL A 524     -16.345  31.146  -5.661  1.00 77.21           O  
ATOM   3967  CB  VAL A 524     -15.086  32.633  -2.967  1.00 75.38           C  
ATOM   3968  CG1 VAL A 524     -13.559  32.706  -2.915  1.00 73.23           C  
ATOM   3969  CG2 VAL A 524     -15.699  33.537  -1.928  1.00 75.54           C  
ATOM   3970  N   LEU A 525     -14.165  31.653  -5.784  1.00 75.91           N  
ATOM   3971  CA  LEU A 525     -13.867  30.560  -6.691  1.00 75.69           C  
ATOM   3972  C   LEU A 525     -12.356  30.340  -6.727  1.00 75.49           C  
ATOM   3973  O   LEU A 525     -11.629  31.006  -7.461  1.00 75.36           O  
ATOM   3974  CB  LEU A 525     -14.424  30.873  -8.084  1.00 76.08           C  
ATOM   3975  CG  LEU A 525     -14.052  29.962  -9.263  1.00 77.50           C  
ATOM   3976  CD1 LEU A 525     -14.197  28.489  -8.892  1.00 77.66           C  
ATOM   3977  CD2 LEU A 525     -14.948  30.308 -10.440  1.00 76.98           C  
ATOM   3978  N   ASN A 526     -11.894  29.396  -5.914  1.00 75.25           N  
ATOM   3979  CA  ASN A 526     -10.479  29.072  -5.815  1.00 74.66           C  
ATOM   3980  C   ASN A 526     -10.136  28.146  -6.973  1.00 75.27           C  
ATOM   3981  O   ASN A 526     -10.889  27.223  -7.272  1.00 75.35           O  
ATOM   3982  CB  ASN A 526     -10.195  28.369  -4.482  1.00 72.96           C  
ATOM   3983  CG  ASN A 526      -8.737  28.475  -4.049  1.00 73.39           C  
ATOM   3984  ND2 ASN A 526      -8.533  28.644  -2.740  1.00 73.99           N  
ATOM   3985  OD1 ASN A 526      -7.827  28.384  -4.875  1.00 72.85           O  
ATOM   3986  N   MET A 527      -9.016  28.427  -7.636  1.00 75.86           N  
ATOM   3987  CA  MET A 527      -8.526  27.630  -8.760  1.00 74.87           C  
ATOM   3988  C   MET A 527      -7.026  27.657  -8.598  1.00 74.31           C  
ATOM   3989  O   MET A 527      -6.277  27.478  -9.554  1.00 73.59           O  
ATOM   3990  CB  MET A 527      -8.891  28.259 -10.101  1.00 74.55           C  
ATOM   3991  CG  MET A 527     -10.378  28.363 -10.395  1.00 76.80           C  
ATOM   3992  SD  MET A 527     -11.176  26.838 -10.976  1.00 79.43           S  
ATOM   3993  CE  MET A 527     -10.215  26.420 -12.424  1.00 78.27           C  
ATOM   3994  N   SER A 528      -6.601  27.894  -7.365  1.00 74.34           N  
ATOM   3995  CA  SER A 528      -5.191  27.964  -7.036  1.00 76.33           C  
ATOM   3996  C   SER A 528      -4.414  26.687  -7.327  1.00 77.41           C  
ATOM   3997  O   SER A 528      -4.963  25.688  -7.771  1.00 76.36           O  
ATOM   3998  CB  SER A 528      -5.031  28.328  -5.564  1.00 75.85           C  
ATOM   3999  OG  SER A 528      -3.696  28.118  -5.146  1.00 77.83           O  
ATOM   4000  N   HIP A 529      -3.117  26.752  -7.069  1.00 80.12           N  
ATOM   4001  CA  HIP A 529      -2.188  25.655  -7.262  1.00 84.40           C  
ATOM   4002  C   HIP A 529      -2.598  24.509  -8.211  1.00 86.36           C  
ATOM   4003  O   HIP A 529      -2.475  23.336  -7.871  1.00 88.04           O  
ATOM   4004  CB  HIP A 529      -1.800  25.113  -5.888  1.00 85.50           C  
ATOM   4005  CG  HIP A 529      -0.489  24.395  -5.872  1.00 88.14           C  
ATOM   4006  CD2 HIP A 529       0.228  23.818  -6.865  1.00 89.13           C  
ATOM   4007  ND1 HIP A 529       0.219  24.177  -4.711  1.00 89.61           N  
ATOM   4008  CE1 HIP A 529       1.316  23.493  -4.989  1.00 91.03           C  
ATOM   4009  NE2 HIP A 529       1.343  23.263  -6.289  1.00 91.30           N  
ATOM   4010  N   ASN A 530      -3.075  24.859  -9.404  1.00 88.15           N  
ATOM   4011  CA  ASN A 530      -3.456  23.871 -10.415  1.00 89.05           C  
ATOM   4012  C   ASN A 530      -2.358  23.771 -11.477  1.00 90.56           C  
ATOM   4013  O   ASN A 530      -1.184  24.064 -11.210  1.00 90.20           O  
ATOM   4014  CB  ASN A 530      -4.767  24.265 -11.099  1.00 89.04           C  
ATOM   4015  CG  ASN A 530      -5.964  23.555 -10.514  1.00 89.41           C  
ATOM   4016  ND2 ASN A 530      -6.994  24.314 -10.165  1.00 90.84           N  
ATOM   4017  OD1 ASN A 530      -5.970  22.338 -10.388  1.00 89.68           O  
ATOM   4018  N   ASN A 531      -2.739  23.340 -12.675  1.00 92.19           N  
ATOM   4019  CA  ASN A 531      -1.790  23.218 -13.767  1.00 94.54           C  
ATOM   4020  C   ASN A 531      -2.265  23.881 -15.052  1.00 96.59           C  
ATOM   4021  O   ASN A 531      -2.197  23.286 -16.134  1.00 96.66           O  
ATOM   4022  CB  ASN A 531      -1.446  21.753 -14.026  1.00 93.43           C  
ATOM   4023  CG  ASN A 531      -0.489  21.196 -12.992  1.00 93.31           C  
ATOM   4024  ND2 ASN A 531      -0.774  19.992 -12.506  1.00 92.51           N  
ATOM   4025  OD1 ASN A 531       0.506  21.838 -12.640  1.00 92.57           O  
ATOM   4026  N   PHE A 532      -2.759  25.110 -14.919  1.00 98.72           N  
ATOM   4027  CA  PHE A 532      -3.205  25.882 -16.064  1.00101.27           C  
ATOM   4028  C   PHE A 532      -1.989  26.603 -16.625  1.00103.83           C  
ATOM   4029  O   PHE A 532      -1.094  26.991 -15.869  1.00103.46           O  
ATOM   4030  CB  PHE A 532      -4.233  26.925 -15.646  1.00100.57           C  
ATOM   4031  CG  PHE A 532      -5.610  26.386 -15.476  1.00101.34           C  
ATOM   4032  CD1 PHE A 532      -5.938  25.616 -14.370  1.00101.41           C  
ATOM   4033  CD2 PHE A 532      -6.597  26.669 -16.417  1.00102.03           C  
ATOM   4034  CE1 PHE A 532      -7.240  25.132 -14.199  1.00101.89           C  
ATOM   4035  CE2 PHE A 532      -7.900  26.192 -16.260  1.00102.08           C  
ATOM   4036  CZ  PHE A 532      -8.224  25.421 -15.145  1.00101.55           C  
ATOM   4037  N   PHE A 533      -1.952  26.764 -17.948  1.00106.71           N  
ATOM   4038  CA  PHE A 533      -0.854  27.464 -18.619  1.00108.11           C  
ATOM   4039  C   PHE A 533      -1.375  28.720 -19.313  1.00108.65           C  
ATOM   4040  O   PHE A 533      -0.624  29.662 -19.560  1.00108.29           O  
ATOM   4041  CB  PHE A 533      -0.169  26.561 -19.659  1.00108.06           C  
ATOM   4042  CG  PHE A 533       1.062  25.854 -19.147  1.00109.03           C  
ATOM   4043  CD1 PHE A 533       0.958  24.692 -18.390  1.00109.78           C  
ATOM   4044  CD2 PHE A 533       2.335  26.358 -19.427  1.00109.44           C  
ATOM   4045  CE1 PHE A 533       2.104  24.034 -17.915  1.00110.41           C  
ATOM   4046  CE2 PHE A 533       3.489  25.716 -18.959  1.00109.68           C  
ATOM   4047  CZ  PHE A 533       3.378  24.550 -18.202  1.00110.14           C  
ATOM   4048  N   SER A 534      -2.675  28.739 -19.600  1.00109.78           N  
ATOM   4049  CA  SER A 534      -3.288  29.868 -20.289  1.00110.75           C  
ATOM   4050  C   SER A 534      -4.567  30.439 -19.660  1.00111.10           C  
ATOM   4051  O   SER A 534      -5.665  29.941 -19.915  1.00111.43           O  
ATOM   4052  CB  SER A 534      -3.587  29.466 -21.739  1.00111.21           C  
ATOM   4053  OG  SER A 534      -4.448  28.339 -21.788  1.00111.34           O  
ATOM   4054  N   LEU A 535      -4.429  31.497 -18.865  1.00111.25           N  
ATOM   4055  CA  LEU A 535      -5.583  32.135 -18.237  1.00111.46           C  
ATOM   4056  C   LEU A 535      -6.584  32.585 -19.297  1.00112.17           C  
ATOM   4057  O   LEU A 535      -6.207  33.169 -20.307  1.00112.49           O  
ATOM   4058  CB  LEU A 535      -5.131  33.340 -17.404  1.00110.67           C  
ATOM   4059  CG  LEU A 535      -6.170  34.356 -16.904  1.00110.31           C  
ATOM   4060  CD1 LEU A 535      -7.297  33.670 -16.158  1.00110.21           C  
ATOM   4061  CD2 LEU A 535      -5.481  35.360 -16.000  1.00110.07           C  
ATOM   4062  N   ASP A 536      -7.860  32.293 -19.065  1.00113.39           N  
ATOM   4063  CA  ASP A 536      -8.917  32.675 -19.998  1.00114.75           C  
ATOM   4064  C   ASP A 536      -9.860  33.644 -19.301  1.00114.67           C  
ATOM   4065  O   ASP A 536      -9.572  34.105 -18.198  1.00114.99           O  
ATOM   4066  CB  ASP A 536      -9.699  31.448 -20.460  1.00116.04           C  
ATOM   4067  CG  ASP A 536     -10.488  31.710 -21.727  1.00117.86           C  
ATOM   4068  OD1 ASP A 536      -9.848  31.849 -22.793  1.00118.14           O  
ATOM   4069  OD2 ASP A 536     -11.740  31.785 -21.657  1.00118.57           O1-
ATOM   4070  N   THR A 537     -10.985  33.947 -19.936  1.00114.91           N  
ATOM   4071  CA  THR A 537     -11.948  34.876 -19.359  1.00116.26           C  
ATOM   4072  C   THR A 537     -13.378  34.658 -19.825  1.00116.10           C  
ATOM   4073  O   THR A 537     -14.300  35.309 -19.330  1.00115.78           O  
ATOM   4074  CB  THR A 537     -11.582  36.347 -19.685  1.00117.37           C  
ATOM   4075  CG2 THR A 537     -10.356  36.786 -18.900  1.00118.93           C  
ATOM   4076  OG1 THR A 537     -11.327  36.480 -21.090  1.00117.94           O  
ATOM   4077  N   PHE A 538     -13.572  33.747 -20.775  1.00116.07           N  
ATOM   4078  CA  PHE A 538     -14.910  33.498 -21.298  1.00115.85           C  
ATOM   4079  C   PHE A 538     -15.880  32.795 -20.342  1.00115.18           C  
ATOM   4080  O   PHE A 538     -17.011  33.249 -20.157  1.00115.19           O  
ATOM   4081  CB  PHE A 538     -14.838  32.710 -22.612  1.00115.68           C  
ATOM   4082  CG  PHE A 538     -16.190  32.419 -23.215  1.00116.82           C  
ATOM   4083  CD1 PHE A 538     -17.106  33.450 -23.455  1.00116.93           C  
ATOM   4084  CD2 PHE A 538     -16.557  31.113 -23.526  1.00116.80           C  
ATOM   4085  CE1 PHE A 538     -18.372  33.177 -23.991  1.00116.59           C  
ATOM   4086  CE2 PHE A 538     -17.819  30.828 -24.060  1.00116.82           C  
ATOM   4087  CZ  PHE A 538     -18.729  31.861 -24.296  1.00116.72           C  
ATOM   4088  N   PRO A 539     -15.451  31.684 -19.717  1.00114.18           N  
ATOM   4089  CA  PRO A 539     -16.342  30.970 -18.797  1.00113.02           C  
ATOM   4090  C   PRO A 539     -16.951  31.822 -17.676  1.00112.58           C  
ATOM   4091  O   PRO A 539     -18.106  31.620 -17.297  1.00112.44           O  
ATOM   4092  CB  PRO A 539     -15.452  29.845 -18.273  1.00112.76           C  
ATOM   4093  CG  PRO A 539     -14.070  30.424 -18.363  1.00112.35           C  
ATOM   4094  CD  PRO A 539     -14.098  31.095 -19.698  1.00113.30           C  
ATOM   4095  N   TYR A 540     -16.179  32.779 -17.169  1.00112.08           N  
ATOM   4096  CA  TYR A 540     -16.615  33.658 -16.087  1.00111.68           C  
ATOM   4097  C   TYR A 540     -17.573  34.782 -16.493  1.00111.29           C  
ATOM   4098  O   TYR A 540     -17.976  35.594 -15.660  1.00111.21           O  
ATOM   4099  CB  TYR A 540     -15.381  34.254 -15.411  1.00111.78           C  
ATOM   4100  CG  TYR A 540     -14.305  33.222 -15.149  1.00111.82           C  
ATOM   4101  CD1 TYR A 540     -13.286  32.992 -16.074  1.00111.55           C  
ATOM   4102  CD2 TYR A 540     -14.325  32.454 -13.983  1.00112.44           C  
ATOM   4103  CE1 TYR A 540     -12.310  32.020 -15.843  1.00112.03           C  
ATOM   4104  CE2 TYR A 540     -13.360  31.479 -13.740  1.00112.17           C  
ATOM   4105  CZ  TYR A 540     -12.356  31.264 -14.669  1.00112.16           C  
ATOM   4106  OH  TYR A 540     -11.408  30.292 -14.415  1.00110.35           O  
ATOM   4107  N   LYS A 541     -17.938  34.812 -17.768  1.00111.11           N  
ATOM   4108  CA  LYS A 541     -18.834  35.829 -18.307  1.00110.45           C  
ATOM   4109  C   LYS A 541     -20.123  36.026 -17.516  1.00109.51           C  
ATOM   4110  O   LYS A 541     -20.546  37.156 -17.291  1.00109.39           O  
ATOM   4111  CB  LYS A 541     -19.203  35.486 -19.751  1.00111.80           C  
ATOM   4112  CG  LYS A 541     -19.986  34.176 -19.884  1.00114.27           C  
ATOM   4113  CD  LYS A 541     -20.477  33.925 -21.316  1.00115.42           C  
ATOM   4114  CE  LYS A 541     -21.226  32.594 -21.432  1.00114.71           C  
ATOM   4115  NZ  LYS A 541     -21.680  32.312 -22.822  1.00113.55           N1+
ATOM   4116  N   CYS A 542     -20.743  34.930 -17.091  1.00108.30           N  
ATOM   4117  CA  CYS A 542     -22.009  35.014 -16.370  1.00107.17           C  
ATOM   4118  C   CYS A 542     -21.963  34.928 -14.840  1.00106.43           C  
ATOM   4119  O   CYS A 542     -23.001  34.742 -14.202  1.00106.37           O  
ATOM   4120  CB  CYS A 542     -22.965  33.945 -16.907  1.00106.96           C  
ATOM   4121  SG  CYS A 542     -23.266  34.024 -18.702  1.00107.72           S  
ATOM   4122  N   LEU A 543     -20.784  35.073 -14.243  1.00105.32           N  
ATOM   4123  CA  LEU A 543     -20.682  34.997 -12.785  1.00104.32           C  
ATOM   4124  C   LEU A 543     -21.061  36.317 -12.103  1.00103.60           C  
ATOM   4125  O   LEU A 543     -20.226  36.989 -11.492  1.00103.79           O  
ATOM   4126  CB  LEU A 543     -19.267  34.566 -12.377  1.00104.70           C  
ATOM   4127  CG  LEU A 543     -18.872  33.125 -12.745  1.00104.13           C  
ATOM   4128  CD1 LEU A 543     -17.428  32.881 -12.347  1.00103.79           C  
ATOM   4129  CD2 LEU A 543     -19.788  32.126 -12.048  1.00103.36           C  
ATOM   4130  N   ASN A 544     -22.340  36.664 -12.214  1.00102.23           N  
ATOM   4131  CA  ASN A 544     -22.904  37.888 -11.648  1.00100.77           C  
ATOM   4132  C   ASN A 544     -22.286  38.324 -10.337  1.00 99.12           C  
ATOM   4133  O   ASN A 544     -21.663  39.384 -10.254  1.00 99.03           O  
ATOM   4134  CB  ASN A 544     -24.406  37.723 -11.413  1.00102.19           C  
ATOM   4135  CG  ASN A 544     -25.182  37.496 -12.691  1.00103.85           C  
ATOM   4136  ND2 ASN A 544     -26.221  38.303 -12.902  1.00104.73           N  
ATOM   4137  OD1 ASN A 544     -24.861  36.602 -13.478  1.00104.13           O  
ATOM   4138  N   SER A 545     -22.479  37.501  -9.310  1.00 96.70           N  
ATOM   4139  CA  SER A 545     -21.993  37.809  -7.974  1.00 94.15           C  
ATOM   4140  C   SER A 545     -20.512  37.568  -7.733  1.00 92.93           C  
ATOM   4141  O   SER A 545     -19.989  37.977  -6.696  1.00 93.23           O  
ATOM   4142  CB  SER A 545     -22.802  37.028  -6.932  1.00 93.30           C  
ATOM   4143  OG  SER A 545     -24.181  37.340  -7.002  1.00 91.54           O  
ATOM   4144  N   LEU A 546     -19.824  36.929  -8.675  1.00 91.16           N  
ATOM   4145  CA  LEU A 546     -18.405  36.648  -8.477  1.00 90.35           C  
ATOM   4146  C   LEU A 546     -17.597  37.836  -7.933  1.00 89.59           C  
ATOM   4147  O   LEU A 546     -17.460  38.857  -8.603  1.00 90.95           O  
ATOM   4148  CB  LEU A 546     -17.755  36.159  -9.769  1.00 89.37           C  
ATOM   4149  CG  LEU A 546     -16.304  35.748  -9.514  1.00 89.96           C  
ATOM   4150  CD1 LEU A 546     -16.284  34.505  -8.638  1.00 89.71           C  
ATOM   4151  CD2 LEU A 546     -15.590  35.495 -10.824  1.00 89.44           C  
ATOM   4152  N   GLN A 547     -17.055  37.687  -6.725  1.00 88.15           N  
ATOM   4153  CA  GLN A 547     -16.263  38.735  -6.099  1.00 86.84           C  
ATOM   4154  C   GLN A 547     -14.788  38.380  -6.062  1.00 86.75           C  
ATOM   4155  O   GLN A 547     -13.937  39.229  -6.331  1.00 86.50           O  
ATOM   4156  CB  GLN A 547     -16.745  38.987  -4.672  1.00 87.30           C  
ATOM   4157  CG  GLN A 547     -18.223  39.292  -4.552  1.00 87.76           C  
ATOM   4158  CD  GLN A 547     -18.623  39.654  -3.136  1.00 88.26           C  
ATOM   4159  NE2 GLN A 547     -17.627  39.807  -2.254  1.00 88.13           N  
ATOM   4160  OE1 GLN A 547     -19.811  39.801  -2.835  1.00 87.72           O  
ATOM   4161  N   VAL A 548     -14.483  37.130  -5.714  1.00 86.68           N  
ATOM   4162  CA  VAL A 548     -13.092  36.685  -5.641  1.00 86.13           C  
ATOM   4163  C   VAL A 548     -12.790  35.617  -6.686  1.00 85.59           C  
ATOM   4164  O   VAL A 548     -13.673  34.887  -7.125  1.00 84.18           O  
ATOM   4165  CB  VAL A 548     -12.739  36.114  -4.237  1.00 85.32           C  
ATOM   4166  CG1 VAL A 548     -11.219  36.018  -4.078  1.00 84.17           C  
ATOM   4167  CG2 VAL A 548     -13.338  36.987  -3.151  1.00 85.22           C  
ATOM   4168  N   LEU A 549     -11.530  35.539  -7.090  1.00 86.11           N  
ATOM   4169  CA  LEU A 549     -11.114  34.550  -8.065  1.00 86.99           C  
ATOM   4170  C   LEU A 549      -9.612  34.287  -7.976  1.00 87.72           C  
ATOM   4171  O   LEU A 549      -8.822  34.878  -8.711  1.00 88.66           O  
ATOM   4172  CB  LEU A 549     -11.463  35.003  -9.480  1.00 87.38           C  
ATOM   4173  CG  LEU A 549     -11.387  33.856 -10.495  1.00 88.27           C  
ATOM   4174  CD1 LEU A 549     -12.800  33.365 -10.722  1.00 88.93           C  
ATOM   4175  CD2 LEU A 549     -10.756  34.285 -11.809  1.00 86.73           C  
ATOM   4176  N   ASP A 550      -9.220  33.393  -7.075  1.00 87.78           N  
ATOM   4177  CA  ASP A 550      -7.815  33.058  -6.919  1.00 87.33           C  
ATOM   4178  C   ASP A 550      -7.400  32.254  -8.152  1.00 86.73           C  
ATOM   4179  O   ASP A 550      -8.199  31.481  -8.683  1.00 85.88           O  
ATOM   4180  CB  ASP A 550      -7.619  32.244  -5.633  1.00 86.89           C  
ATOM   4181  CG  ASP A 550      -6.160  32.106  -5.240  1.00 88.03           C  
ATOM   4182  OD1 ASP A 550      -5.889  31.873  -4.039  1.00 88.45           O  
ATOM   4183  OD2 ASP A 550      -5.283  32.225  -6.127  1.00 88.77           O1-
ATOM   4184  N   TYR A 551      -6.168  32.468  -8.617  1.00 86.43           N  
ATOM   4185  CA  TYR A 551      -5.623  31.768  -9.782  1.00 85.72           C  
ATOM   4186  C   TYR A 551      -4.119  31.624  -9.590  1.00 86.23           C  
ATOM   4187  O   TYR A 551      -3.390  31.319 -10.531  1.00 85.66           O  
ATOM   4188  CB  TYR A 551      -5.890  32.565 -11.067  1.00 84.08           C  
ATOM   4189  CG  TYR A 551      -6.731  31.844 -12.105  1.00 82.90           C  
ATOM   4190  CD1 TYR A 551      -8.099  32.113 -12.240  1.00 82.22           C  
ATOM   4191  CD2 TYR A 551      -6.165  30.882 -12.940  1.00 82.09           C  
ATOM   4192  CE1 TYR A 551      -8.878  31.443 -13.176  1.00 80.50           C  
ATOM   4193  CE2 TYR A 551      -6.940  30.201 -13.880  1.00 81.32           C  
ATOM   4194  CZ  TYR A 551      -8.297  30.486 -13.991  1.00 80.68           C  
ATOM   4195  OH  TYR A 551      -9.076  29.801 -14.900  1.00 79.75           O  
ATOM   4196  N   SER A 552      -3.673  31.845  -8.356  1.00 87.79           N  
ATOM   4197  CA  SER A 552      -2.262  31.781  -7.999  1.00 90.74           C  
ATOM   4198  C   SER A 552      -1.596  30.421  -8.152  1.00 93.54           C  
ATOM   4199  O   SER A 552      -2.221  29.451  -8.567  1.00 93.98           O  
ATOM   4200  CB  SER A 552      -2.077  32.263  -6.564  1.00 90.66           C  
ATOM   4201  OG  SER A 552      -2.801  31.451  -5.657  1.00 91.06           O  
ATOM   4202  N   LEU A 553      -0.314  30.371  -7.805  1.00 96.72           N  
ATOM   4203  CA  LEU A 553       0.496  29.160  -7.887  1.00100.14           C  
ATOM   4204  C   LEU A 553       0.274  28.233  -9.091  1.00102.90           C  
ATOM   4205  O   LEU A 553       0.489  27.025  -8.987  1.00103.24           O  
ATOM   4206  CB  LEU A 553       0.363  28.355  -6.596  1.00 99.60           C  
ATOM   4207  CG  LEU A 553       1.487  28.499  -5.572  1.00 99.27           C  
ATOM   4208  CD1 LEU A 553       1.193  27.586  -4.396  1.00100.38           C  
ATOM   4209  CD2 LEU A 553       2.822  28.120  -6.194  1.00 99.46           C  
ATOM   4210  N   ASN A 554      -0.147  28.783 -10.226  1.00106.47           N  
ATOM   4211  CA  ASN A 554      -0.341  27.974 -11.432  1.00110.65           C  
ATOM   4212  C   ASN A 554       0.911  28.050 -12.305  1.00114.38           C  
ATOM   4213  O   ASN A 554       2.021  28.285 -11.809  1.00114.41           O  
ATOM   4214  CB  ASN A 554      -1.544  28.463 -12.254  1.00109.79           C  
ATOM   4215  CG  ASN A 554      -2.866  27.957 -11.723  1.00109.10           C  
ATOM   4216  ND2 ASN A 554      -2.875  27.531 -10.472  1.00109.78           N  
ATOM   4217  OD1 ASN A 554      -3.873  27.961 -12.430  1.00108.72           O  
ATOM   4218  N   HIP A 555       0.720  27.853 -13.607  1.00118.20           N  
ATOM   4219  CA  HIP A 555       1.811  27.911 -14.569  1.00121.90           C  
ATOM   4220  C   HIP A 555       1.357  28.732 -15.777  1.00123.98           C  
ATOM   4221  O   HIP A 555       1.738  28.446 -16.914  1.00124.27           O  
ATOM   4222  CB  HIP A 555       2.218  26.491 -14.992  1.00122.92           C  
ATOM   4223  CG  HIP A 555       2.880  25.698 -13.903  1.00124.67           C  
ATOM   4224  CD2 HIP A 555       2.496  24.566 -13.264  1.00125.61           C  
ATOM   4225  ND1 HIP A 555       4.090  26.057 -13.346  1.00124.90           N  
ATOM   4226  CE1 HIP A 555       4.421  25.182 -12.412  1.00125.33           C  
ATOM   4227  NE2 HIP A 555       3.471  24.266 -12.342  1.00125.88           N  
ATOM   4228  N   ILE A 556       0.545  29.761 -15.508  1.00126.24           N  
ATOM   4229  CA  ILE A 556       0.004  30.650 -16.543  1.00128.59           C  
ATOM   4230  C   ILE A 556       1.061  31.612 -17.083  1.00130.49           C  
ATOM   4231  O   ILE A 556       2.037  31.932 -16.403  1.00130.99           O  
ATOM   4232  CB  ILE A 556      -1.174  31.511 -16.007  1.00127.94           C  
ATOM   4233  CG1 ILE A 556      -2.229  30.622 -15.350  1.00128.32           C  
ATOM   4234  CG2 ILE A 556      -1.825  32.287 -17.151  1.00127.48           C  
ATOM   4235  CD1 ILE A 556      -3.384  31.395 -14.744  1.00127.80           C  
ATOM   4236  N   MET A 557       0.847  32.071 -18.314  1.00132.21           N  
ATOM   4237  CA  MET A 557       1.749  33.003 -18.975  1.00133.63           C  
ATOM   4238  C   MET A 557       1.123  33.469 -20.281  1.00134.83           C  
ATOM   4239  O   MET A 557       1.283  34.619 -20.684  1.00134.76           O  
ATOM   4240  CB  MET A 557       3.093  32.329 -19.262  1.00133.71           C  
ATOM   4241  CG  MET A 557       2.995  31.061 -20.090  1.00134.18           C  
ATOM   4242  SD  MET A 557       4.605  30.312 -20.390  1.00134.94           S  
ATOM   4243  CE  MET A 557       4.755  29.209 -18.973  1.00136.45           C  
ATOM   4244  N   THR A 558       0.394  32.563 -20.924  1.00136.74           N  
ATOM   4245  CA  THR A 558      -0.262  32.838 -22.202  1.00138.37           C  
ATOM   4246  C   THR A 558      -1.681  33.403 -22.030  1.00139.63           C  
ATOM   4247  O   THR A 558      -2.025  33.943 -20.977  1.00139.99           O  
ATOM   4248  CB  THR A 558      -0.337  31.544 -23.053  1.00138.26           C  
ATOM   4249  CG2 THR A 558      -0.409  31.875 -24.540  1.00138.11           C  
ATOM   4250  OG1 THR A 558       0.834  30.751 -22.819  1.00137.91           O  
ATOM   4251  N   SER A 559      -2.485  33.272 -23.082  1.00140.98           N  
ATOM   4252  CA  SER A 559      -3.871  33.744 -23.117  1.00142.64           C  
ATOM   4253  C   SER A 559      -4.388  33.414 -24.514  1.00144.00           C  
ATOM   4254  O   SER A 559      -4.349  34.253 -25.413  1.00144.54           O  
ATOM   4255  CB  SER A 559      -3.932  35.254 -22.880  1.00142.33           C  
ATOM   4256  OG  SER A 559      -5.254  35.743 -23.023  1.00141.77           O  
ATOM   4257  N   LYS A 560      -4.874  32.188 -24.686  1.00145.42           N  
ATOM   4258  CA  LYS A 560      -5.364  31.701 -25.975  1.00146.77           C  
ATOM   4259  C   LYS A 560      -6.612  32.371 -26.570  1.00147.84           C  
ATOM   4260  O   LYS A 560      -7.237  31.834 -27.486  1.00147.59           O  
ATOM   4261  CB  LYS A 560      -5.552  30.182 -25.875  1.00146.26           C  
ATOM   4262  CG  LYS A 560      -4.248  29.473 -25.508  1.00146.07           C  
ATOM   4263  CD  LYS A 560      -4.442  28.027 -25.072  1.00145.99           C  
ATOM   4264  CE  LYS A 560      -3.112  27.408 -24.645  1.00145.43           C  
ATOM   4265  NZ  LYS A 560      -3.241  26.005 -24.161  1.00144.80           N1+
ATOM   4266  N   LYS A 561      -6.953  33.552 -26.057  1.00149.66           N  
ATOM   4267  CA  LYS A 561      -8.096  34.341 -26.530  1.00151.18           C  
ATOM   4268  C   LYS A 561      -8.129  35.700 -25.829  1.00152.35           C  
ATOM   4269  O   LYS A 561      -8.450  35.796 -24.646  1.00152.61           O  
ATOM   4270  CB  LYS A 561      -9.418  33.600 -26.301  1.00150.52           C  
ATOM   4271  CG  LYS A 561     -10.034  33.050 -27.581  1.00150.01           C  
ATOM   4272  CD  LYS A 561     -10.402  34.179 -28.542  1.00149.34           C  
ATOM   4273  CE  LYS A 561     -10.707  33.660 -29.946  1.00148.94           C  
ATOM   4274  NZ  LYS A 561     -11.844  32.699 -29.994  1.00148.64           N1+
ATOM   4275  N   GLN A 562      -7.789  36.748 -26.574  1.00154.00           N  
ATOM   4276  CA  GLN A 562      -7.750  38.110 -26.038  1.00155.75           C  
ATOM   4277  C   GLN A 562      -9.109  38.758 -25.757  1.00156.27           C  
ATOM   4278  O   GLN A 562      -9.305  39.950 -26.018  1.00156.23           O  
ATOM   4279  CB  GLN A 562      -6.940  39.017 -26.975  1.00156.49           C  
ATOM   4280  CG  GLN A 562      -5.468  39.168 -26.602  1.00157.42           C  
ATOM   4281  CD  GLN A 562      -4.741  37.839 -26.483  1.00157.88           C  
ATOM   4282  NE2 GLN A 562      -4.213  37.561 -25.294  1.00158.17           N  
ATOM   4283  OE1 GLN A 562      -4.649  37.076 -27.444  1.00157.59           O  
ATOM   4284  N   GLU A 563     -10.041  37.969 -25.229  1.00156.56           N  
ATOM   4285  CA  GLU A 563     -11.372  38.465 -24.882  1.00156.16           C  
ATOM   4286  C   GLU A 563     -11.328  38.732 -23.377  1.00155.29           C  
ATOM   4287  O   GLU A 563     -12.287  38.490 -22.639  1.00155.32           O  
ATOM   4288  CB  GLU A 563     -12.437  37.412 -25.221  1.00156.52           C  
ATOM   4289  CG  GLU A 563     -13.864  37.857 -24.931  1.00156.87           C  
ATOM   4290  CD  GLU A 563     -14.230  39.153 -25.636  1.00156.97           C  
ATOM   4291  OE1 GLU A 563     -15.273  39.739 -25.282  1.00157.25           O  
ATOM   4292  OE2 GLU A 563     -13.484  39.584 -26.543  1.00156.64           O1-
ATOM   4293  N   LEU A 564     -10.181  39.255 -22.958  1.00153.85           N  
ATOM   4294  CA  LEU A 564      -9.876  39.559 -21.567  1.00152.52           C  
ATOM   4295  C   LEU A 564     -10.776  40.587 -20.872  1.00151.96           C  
ATOM   4296  O   LEU A 564     -10.446  41.052 -19.778  1.00151.79           O  
ATOM   4297  CB  LEU A 564      -8.415  40.010 -21.480  1.00152.19           C  
ATOM   4298  CG  LEU A 564      -7.429  39.095 -22.217  1.00151.80           C  
ATOM   4299  CD1 LEU A 564      -6.094  39.792 -22.396  1.00151.91           C  
ATOM   4300  CD2 LEU A 564      -7.264  37.801 -21.449  1.00151.79           C  
ATOM   4301  N   GLN A 565     -11.904  40.940 -21.483  1.00150.94           N  
ATOM   4302  CA  GLN A 565     -12.799  41.921 -20.866  1.00150.11           C  
ATOM   4303  C   GLN A 565     -13.932  41.268 -20.081  1.00148.78           C  
ATOM   4304  O   GLN A 565     -14.508  41.884 -19.180  1.00148.38           O  
ATOM   4305  CB  GLN A 565     -13.399  42.858 -21.928  1.00150.80           C  
ATOM   4306  CG  GLN A 565     -14.380  42.189 -22.891  1.00151.56           C  
ATOM   4307  CD  GLN A 565     -15.734  42.898 -22.947  1.00151.66           C  
ATOM   4308  NE2 GLN A 565     -16.808  42.143 -22.722  1.00151.52           N  
ATOM   4309  OE1 GLN A 565     -15.811  44.102 -23.199  1.00151.78           O  
ATOM   4310  N   HIP A 566     -14.240  40.019 -20.422  1.00147.04           N  
ATOM   4311  CA  HIP A 566     -15.322  39.283 -19.779  1.00145.35           C  
ATOM   4312  C   HIP A 566     -15.138  38.850 -18.314  1.00143.44           C  
ATOM   4313  O   HIP A 566     -15.223  37.661 -18.000  1.00143.79           O  
ATOM   4314  CB  HIP A 566     -15.694  38.057 -20.630  1.00146.54           C  
ATOM   4315  CG  HIP A 566     -16.726  38.335 -21.682  1.00147.50           C  
ATOM   4316  CD2 HIP A 566     -16.715  38.129 -23.021  1.00147.41           C  
ATOM   4317  ND1 HIP A 566     -17.962  38.871 -21.388  1.00147.72           N  
ATOM   4318  CE1 HIP A 566     -18.669  38.983 -22.499  1.00147.32           C  
ATOM   4319  NE2 HIP A 566     -17.935  38.540 -23.504  1.00147.51           N  
ATOM   4320  N   PHE A 567     -14.892  39.817 -17.428  1.00140.25           N  
ATOM   4321  CA  PHE A 567     -14.749  39.563 -15.988  1.00136.62           C  
ATOM   4322  C   PHE A 567     -15.924  40.288 -15.321  1.00134.33           C  
ATOM   4323  O   PHE A 567     -16.018  41.511 -15.387  1.00134.39           O  
ATOM   4324  CB  PHE A 567     -13.424  40.131 -15.448  1.00135.71           C  
ATOM   4325  CG  PHE A 567     -12.292  39.124 -15.360  1.00134.04           C  
ATOM   4326  CD1 PHE A 567     -11.010  39.544 -15.008  1.00133.12           C  
ATOM   4327  CD2 PHE A 567     -12.502  37.770 -15.626  1.00133.13           C  
ATOM   4328  CE1 PHE A 567      -9.955  38.636 -14.920  1.00132.64           C  
ATOM   4329  CE2 PHE A 567     -11.451  36.848 -15.541  1.00132.33           C  
ATOM   4330  CZ  PHE A 567     -10.173  37.283 -15.188  1.00132.49           C  
ATOM   4331  N   PRO A 568     -16.831  39.542 -14.668  1.00131.93           N  
ATOM   4332  CA  PRO A 568     -18.009  40.089 -13.988  1.00129.80           C  
ATOM   4333  C   PRO A 568     -17.871  41.498 -13.415  1.00127.52           C  
ATOM   4334  O   PRO A 568     -16.820  41.885 -12.908  1.00127.54           O  
ATOM   4335  CB  PRO A 568     -18.292  39.044 -12.916  1.00130.57           C  
ATOM   4336  CG  PRO A 568     -17.987  37.784 -13.645  1.00130.99           C  
ATOM   4337  CD  PRO A 568     -16.680  38.108 -14.358  1.00131.64           C  
ATOM   4338  N   SER A 569     -18.963  42.250 -13.493  1.00124.63           N  
ATOM   4339  CA  SER A 569     -19.014  43.628 -13.017  1.00121.85           C  
ATOM   4340  C   SER A 569     -18.795  43.804 -11.520  1.00120.29           C  
ATOM   4341  O   SER A 569     -18.425  44.893 -11.074  1.00120.10           O  
ATOM   4342  CB  SER A 569     -20.350  44.248 -13.410  1.00121.60           C  
ATOM   4343  OG  SER A 569     -20.510  44.229 -14.817  1.00120.83           O  
ATOM   4344  N   SER A 570     -19.019  42.744 -10.746  1.00117.96           N  
ATOM   4345  CA  SER A 570     -18.838  42.817  -9.298  1.00115.07           C  
ATOM   4346  C   SER A 570     -17.457  42.341  -8.853  1.00112.77           C  
ATOM   4347  O   SER A 570     -17.024  42.648  -7.741  1.00112.74           O  
ATOM   4348  CB  SER A 570     -19.910  41.993  -8.591  1.00114.93           C  
ATOM   4349  OG  SER A 570     -19.858  40.650  -9.028  1.00115.27           O  
ATOM   4350  N   LEU A 571     -16.773  41.597  -9.720  1.00109.61           N  
ATOM   4351  CA  LEU A 571     -15.441  41.075  -9.425  1.00107.61           C  
ATOM   4352  C   LEU A 571     -14.507  42.117  -8.805  1.00106.77           C  
ATOM   4353  O   LEU A 571     -14.015  43.005  -9.498  1.00107.68           O  
ATOM   4354  CB  LEU A 571     -14.816  40.526 -10.708  1.00106.99           C  
ATOM   4355  CG  LEU A 571     -13.370  40.025 -10.648  1.00107.09           C  
ATOM   4356  CD1 LEU A 571     -13.262  38.852  -9.691  1.00107.43           C  
ATOM   4357  CD2 LEU A 571     -12.919  39.613 -12.036  1.00106.37           C  
ATOM   4358  N   ALA A 572     -14.259  42.008  -7.502  1.00104.93           N  
ATOM   4359  CA  ALA A 572     -13.384  42.946  -6.817  1.00102.90           C  
ATOM   4360  C   ALA A 572     -11.960  42.431  -6.818  1.00102.01           C  
ATOM   4361  O   ALA A 572     -11.098  42.997  -7.475  1.00102.22           O  
ATOM   4362  CB  ALA A 572     -13.857  43.175  -5.388  1.00102.93           C  
ATOM   4363  N   PHE A 573     -11.713  41.347  -6.091  1.00101.47           N  
ATOM   4364  CA  PHE A 573     -10.371  40.774  -6.015  1.00101.03           C  
ATOM   4365  C   PHE A 573     -10.085  39.757  -7.120  1.00100.73           C  
ATOM   4366  O   PHE A 573     -11.001  39.142  -7.658  1.00100.52           O  
ATOM   4367  CB  PHE A 573     -10.157  40.118  -4.652  1.00100.35           C  
ATOM   4368  CG  PHE A 573     -10.278  41.070  -3.499  1.00100.84           C  
ATOM   4369  CD1 PHE A 573     -11.524  41.574  -3.122  1.00 99.92           C  
ATOM   4370  CD2 PHE A 573      -9.144  41.472  -2.788  1.00101.42           C  
ATOM   4371  CE1 PHE A 573     -11.644  42.461  -2.057  1.00 99.84           C  
ATOM   4372  CE2 PHE A 573      -9.245  42.360  -1.716  1.00101.22           C  
ATOM   4373  CZ  PHE A 573     -10.504  42.857  -1.348  1.00101.06           C  
ATOM   4374  N   LEU A 574      -8.807  39.594  -7.457  1.00100.08           N  
ATOM   4375  CA  LEU A 574      -8.390  38.649  -8.484  1.00 98.78           C  
ATOM   4376  C   LEU A 574      -6.923  38.299  -8.317  1.00 99.06           C  
ATOM   4377  O   LEU A 574      -6.066  38.840  -9.008  1.00 99.16           O  
ATOM   4378  CB  LEU A 574      -8.605  39.228  -9.875  1.00 98.27           C  
ATOM   4379  CG  LEU A 574      -8.506  38.183 -10.988  1.00 98.35           C  
ATOM   4380  CD1 LEU A 574      -9.874  38.051 -11.623  1.00 98.79           C  
ATOM   4381  CD2 LEU A 574      -7.460  38.565 -12.030  1.00 97.76           C  
ATOM   4382  N   ASN A 575      -6.642  37.390  -7.393  1.00 99.78           N  
ATOM   4383  CA  ASN A 575      -5.283  36.953  -7.124  1.00100.60           C  
ATOM   4384  C   ASN A 575      -4.744  36.321  -8.409  1.00100.63           C  
ATOM   4385  O   ASN A 575      -5.490  35.682  -9.149  1.00100.61           O  
ATOM   4386  CB  ASN A 575      -5.303  35.921  -5.989  1.00101.94           C  
ATOM   4387  CG  ASN A 575      -3.940  35.735  -5.331  1.00104.82           C  
ATOM   4388  ND2 ASN A 575      -3.903  35.714  -3.994  1.00107.17           N  
ATOM   4389  OD1 ASN A 575      -2.931  35.602  -6.031  1.00105.66           O  
ATOM   4390  N   LEU A 576      -3.458  36.529  -8.679  1.00100.46           N  
ATOM   4391  CA  LEU A 576      -2.791  35.975  -9.857  1.00100.44           C  
ATOM   4392  C   LEU A 576      -1.326  35.851  -9.470  1.00100.76           C  
ATOM   4393  O   LEU A 576      -0.450  35.615 -10.303  1.00 99.85           O  
ATOM   4394  CB  LEU A 576      -2.933  36.904 -11.067  1.00100.87           C  
ATOM   4395  CG  LEU A 576      -4.277  37.004 -11.805  1.00101.43           C  
ATOM   4396  CD1 LEU A 576      -4.219  38.127 -12.822  1.00101.36           C  
ATOM   4397  CD2 LEU A 576      -4.595  35.697 -12.502  1.00100.92           C  
ATOM   4398  N   THR A 577      -1.082  35.996  -8.176  1.00101.91           N  
ATOM   4399  CA  THR A 577       0.256  35.936  -7.628  1.00104.43           C  
ATOM   4400  C   THR A 577       0.995  34.638  -7.894  1.00106.87           C  
ATOM   4401  O   THR A 577       0.391  33.578  -8.007  1.00106.91           O  
ATOM   4402  CB  THR A 577       0.220  36.167  -6.121  1.00103.67           C  
ATOM   4403  CG2 THR A 577      -0.503  37.455  -5.807  1.00103.62           C  
ATOM   4404  OG1 THR A 577      -0.477  35.090  -5.491  1.00103.32           O  
ATOM   4405  N   GLN A 578       2.315  34.748  -7.996  1.00110.17           N  
ATOM   4406  CA  GLN A 578       3.185  33.605  -8.221  1.00113.51           C  
ATOM   4407  C   GLN A 578       2.780  32.744  -9.411  1.00115.60           C  
ATOM   4408  O   GLN A 578       1.848  31.952  -9.326  1.00116.07           O  
ATOM   4409  CB  GLN A 578       3.230  32.761  -6.948  1.00113.92           C  
ATOM   4410  CG  GLN A 578       4.303  31.698  -6.928  1.00114.77           C  
ATOM   4411  CD  GLN A 578       4.537  31.169  -5.528  1.00115.66           C  
ATOM   4412  NE2 GLN A 578       3.882  31.789  -4.546  1.00115.07           N  
ATOM   4413  OE1 GLN A 578       5.303  30.223  -5.325  1.00116.62           O  
ATOM   4414  N   ASN A 579       3.494  32.911 -10.517  1.00118.41           N  
ATOM   4415  CA  ASN A 579       3.243  32.154 -11.737  1.00121.66           C  
ATOM   4416  C   ASN A 579       4.517  32.095 -12.558  1.00124.69           C  
ATOM   4417  O   ASN A 579       5.605  32.370 -12.056  1.00124.27           O  
ATOM   4418  CB  ASN A 579       2.138  32.811 -12.563  1.00120.84           C  
ATOM   4419  CG  ASN A 579       0.758  32.348 -12.165  1.00120.33           C  
ATOM   4420  ND2 ASN A 579       0.206  32.969 -11.128  1.00120.56           N  
ATOM   4421  OD1 ASN A 579       0.192  31.438 -12.775  1.00119.56           O  
ATOM   4422  N   ASP A 580       4.378  31.732 -13.825  1.00129.03           N  
ATOM   4423  CA  ASP A 580       5.528  31.646 -14.709  1.00133.93           C  
ATOM   4424  C   ASP A 580       5.250  32.463 -15.967  1.00136.52           C  
ATOM   4425  O   ASP A 580       5.256  31.941 -17.086  1.00137.11           O  
ATOM   4426  CB  ASP A 580       5.817  30.179 -15.043  1.00134.88           C  
ATOM   4427  CG  ASP A 580       6.195  29.367 -13.808  1.00136.07           C  
ATOM   4428  OD1 ASP A 580       7.209  29.711 -13.153  1.00136.32           O  
ATOM   4429  OD2 ASP A 580       5.479  28.390 -13.486  1.00136.29           O1-
ATOM   4430  N   PHE A 581       5.001  33.754 -15.755  1.00139.12           N  
ATOM   4431  CA  PHE A 581       4.700  34.690 -16.834  1.00141.50           C  
ATOM   4432  C   PHE A 581       5.771  34.698 -17.914  1.00144.29           C  
ATOM   4433  O   PHE A 581       6.902  34.257 -17.690  1.00144.41           O  
ATOM   4434  CB  PHE A 581       4.567  36.113 -16.289  1.00139.64           C  
ATOM   4435  CG  PHE A 581       3.657  36.237 -15.106  1.00138.02           C  
ATOM   4436  CD1 PHE A 581       4.126  35.966 -13.823  1.00137.60           C  
ATOM   4437  CD2 PHE A 581       2.340  36.651 -15.272  1.00136.67           C  
ATOM   4438  CE1 PHE A 581       3.290  36.110 -12.712  1.00136.95           C  
ATOM   4439  CE2 PHE A 581       1.495  36.800 -14.176  1.00136.03           C  
ATOM   4440  CZ  PHE A 581       1.970  36.530 -12.887  1.00136.17           C  
ATOM   4441  N   ALA A 582       5.396  35.216 -19.081  1.00147.44           N  
ATOM   4442  CA  ALA A 582       6.298  35.335 -20.227  1.00150.57           C  
ATOM   4443  C   ALA A 582       6.588  36.824 -20.446  1.00152.51           C  
ATOM   4444  O   ALA A 582       5.787  37.535 -21.054  1.00152.89           O  
ATOM   4445  CB  ALA A 582       5.648  34.732 -21.480  1.00149.82           C  
ATOM   4446  N   CYS A 583       7.725  37.293 -19.937  1.00154.76           N  
ATOM   4447  CA  CYS A 583       8.096  38.699 -20.065  1.00156.56           C  
ATOM   4448  C   CYS A 583       9.016  38.984 -21.256  1.00157.96           C  
ATOM   4449  O   CYS A 583      10.125  39.493 -21.097  1.00158.18           O  
ATOM   4450  CB  CYS A 583       8.735  39.197 -18.754  1.00156.72           C  
ATOM   4451  SG  CYS A 583       7.613  39.139 -17.312  1.00156.66           S  
ATOM   4452  N   THR A 584       8.540  38.626 -22.445  1.00159.80           N  
ATOM   4453  CA  THR A 584       9.251  38.859 -23.701  1.00161.89           C  
ATOM   4454  C   THR A 584       8.187  39.497 -24.589  1.00163.78           C  
ATOM   4455  O   THR A 584       7.003  39.200 -24.426  1.00163.64           O  
ATOM   4456  CB  THR A 584       9.727  37.542 -24.349  1.00161.40           C  
ATOM   4457  CG2 THR A 584      10.546  36.730 -23.361  1.00161.19           C  
ATOM   4458  OG1 THR A 584       8.594  36.776 -24.779  1.00160.87           O  
ATOM   4459  N   CYS A 585       8.580  40.366 -25.521  1.00166.19           N  
ATOM   4460  CA  CYS A 585       7.582  41.029 -26.362  1.00168.35           C  
ATOM   4461  C   CYS A 585       6.580  40.055 -26.988  1.00168.47           C  
ATOM   4462  O   CYS A 585       5.491  40.457 -27.395  1.00168.59           O  
ATOM   4463  CB  CYS A 585       8.235  41.891 -27.470  1.00170.07           C  
ATOM   4464  SG  CYS A 585       6.970  42.829 -28.405  1.00173.14           S  
ATOM   4465  N   GLU A 586       6.943  38.777 -27.045  1.00168.46           N  
ATOM   4466  CA  GLU A 586       6.073  37.755 -27.621  1.00168.35           C  
ATOM   4467  C   GLU A 586       4.645  37.839 -27.082  1.00168.09           C  
ATOM   4468  O   GLU A 586       3.680  37.563 -27.801  1.00167.66           O  
ATOM   4469  CB  GLU A 586       6.648  36.369 -27.331  1.00168.63           C  
ATOM   4470  CG  GLU A 586       5.848  35.226 -27.921  1.00168.80           C  
ATOM   4471  CD  GLU A 586       6.386  33.876 -27.501  1.00168.81           C  
ATOM   4472  OE1 GLU A 586       6.444  33.619 -26.280  1.00168.89           O  
ATOM   4473  OE2 GLU A 586       6.752  33.077 -28.386  1.00168.57           O1-
ATOM   4474  N   HIP A 587       4.515  38.224 -25.815  1.00167.94           N  
ATOM   4475  CA  HIP A 587       3.214  38.339 -25.170  1.00167.64           C  
ATOM   4476  C   HIP A 587       2.986  39.739 -24.608  1.00167.21           C  
ATOM   4477  O   HIP A 587       2.648  39.911 -23.438  1.00166.94           O  
ATOM   4478  CB  HIP A 587       3.097  37.293 -24.058  1.00168.00           C  
ATOM   4479  CG  HIP A 587       3.099  35.881 -24.559  1.00168.19           C  
ATOM   4480  CD2 HIP A 587       4.019  34.894 -24.447  1.00167.98           C  
ATOM   4481  ND1 HIP A 587       2.068  35.356 -25.312  1.00168.30           N  
ATOM   4482  CE1 HIP A 587       2.355  34.111 -25.642  1.00168.23           C  
ATOM   4483  NE2 HIP A 587       3.535  33.806 -25.131  1.00168.17           N  
ATOM   4484  N   GLN A 588       3.177  40.738 -25.460  1.00167.12           N  
ATOM   4485  CA  GLN A 588       2.990  42.132 -25.082  1.00166.74           C  
ATOM   4486  C   GLN A 588       1.502  42.387 -24.895  1.00166.24           C  
ATOM   4487  O   GLN A 588       1.094  43.167 -24.037  1.00166.17           O  
ATOM   4488  CB  GLN A 588       3.540  43.041 -26.191  1.00167.13           C  
ATOM   4489  CG  GLN A 588       3.324  44.533 -25.982  1.00167.53           C  
ATOM   4490  CD  GLN A 588       3.687  45.349 -27.213  1.00167.84           C  
ATOM   4491  NE2 GLN A 588       4.605  46.299 -27.052  1.00168.11           N  
ATOM   4492  OE1 GLN A 588       3.147  45.127 -28.296  1.00168.09           O  
ATOM   4493  N   SER A 589       0.698  41.705 -25.703  1.00165.66           N  
ATOM   4494  CA  SER A 589      -0.751  41.853 -25.674  1.00164.92           C  
ATOM   4495  C   SER A 589      -1.383  41.450 -24.344  1.00164.32           C  
ATOM   4496  O   SER A 589      -2.302  42.111 -23.865  1.00164.19           O  
ATOM   4497  CB  SER A 589      -1.370  41.037 -26.814  1.00164.73           C  
ATOM   4498  OG  SER A 589      -2.772  41.226 -26.883  1.00164.65           O  
ATOM   4499  N   PHE A 590      -0.887  40.368 -23.752  1.00163.69           N  
ATOM   4500  CA  PHE A 590      -1.411  39.872 -22.481  1.00162.93           C  
ATOM   4501  C   PHE A 590      -0.724  40.489 -21.257  1.00162.15           C  
ATOM   4502  O   PHE A 590      -1.383  40.807 -20.266  1.00162.02           O  
ATOM   4503  CB  PHE A 590      -1.287  38.344 -22.440  1.00163.04           C  
ATOM   4504  CG  PHE A 590      -1.770  37.721 -21.155  1.00162.86           C  
ATOM   4505  CD1 PHE A 590      -3.085  37.892 -20.728  1.00162.87           C  
ATOM   4506  CD2 PHE A 590      -0.911  36.943 -20.383  1.00162.36           C  
ATOM   4507  CE1 PHE A 590      -3.538  37.302 -19.550  1.00162.53           C  
ATOM   4508  CE2 PHE A 590      -1.351  36.347 -19.203  1.00162.29           C  
ATOM   4509  CZ  PHE A 590      -2.668  36.525 -18.786  1.00162.54           C  
ATOM   4510  N   LEU A 591       0.591  40.667 -21.326  1.00161.18           N  
ATOM   4511  CA  LEU A 591       1.343  41.244 -20.211  1.00160.10           C  
ATOM   4512  C   LEU A 591       0.887  42.676 -19.943  1.00160.11           C  
ATOM   4513  O   LEU A 591       1.091  43.213 -18.851  1.00159.87           O  
ATOM   4514  CB  LEU A 591       2.846  41.211 -20.516  1.00159.10           C  
ATOM   4515  CG  LEU A 591       3.830  41.468 -19.369  1.00158.42           C  
ATOM   4516  CD1 LEU A 591       5.148  40.789 -19.694  1.00158.27           C  
ATOM   4517  CD2 LEU A 591       4.023  42.962 -19.136  1.00158.28           C  
ATOM   4518  N   GLN A 592       0.261  43.281 -20.950  1.00160.31           N  
ATOM   4519  CA  GLN A 592      -0.246  44.648 -20.856  1.00160.19           C  
ATOM   4520  C   GLN A 592      -1.582  44.659 -20.113  1.00160.03           C  
ATOM   4521  O   GLN A 592      -1.806  45.488 -19.233  1.00160.20           O  
ATOM   4522  CB  GLN A 592      -0.418  45.238 -22.264  1.00160.24           C  
ATOM   4523  CG  GLN A 592      -1.079  46.612 -22.313  1.00159.78           C  
ATOM   4524  CD  GLN A 592      -0.235  47.716 -21.696  1.00159.47           C  
ATOM   4525  NE2 GLN A 592       1.022  47.406 -21.384  1.00159.31           N  
ATOM   4526  OE1 GLN A 592      -0.710  48.835 -21.507  1.00158.98           O  
ATOM   4527  N   TRP A 593      -2.462  43.729 -20.469  1.00159.69           N  
ATOM   4528  CA  TRP A 593      -3.777  43.613 -19.842  1.00159.19           C  
ATOM   4529  C   TRP A 593      -3.671  43.518 -18.320  1.00158.63           C  
ATOM   4530  O   TRP A 593      -4.570  43.946 -17.596  1.00158.08           O  
ATOM   4531  CB  TRP A 593      -4.490  42.377 -20.386  1.00160.07           C  
ATOM   4532  CG  TRP A 593      -5.796  42.101 -19.729  1.00160.75           C  
ATOM   4533  CD1 TRP A 593      -6.962  42.789 -19.895  1.00160.74           C  
ATOM   4534  CD2 TRP A 593      -6.071  41.061 -18.785  1.00161.22           C  
ATOM   4535  CE2 TRP A 593      -7.426  41.180 -18.418  1.00161.18           C  
ATOM   4536  CE3 TRP A 593      -5.301  40.042 -18.212  1.00161.64           C  
ATOM   4537  NE1 TRP A 593      -7.947  42.240 -19.109  1.00161.01           N  
ATOM   4538  CZ2 TRP A 593      -8.030  40.313 -17.500  1.00161.53           C  
ATOM   4539  CZ3 TRP A 593      -5.902  39.181 -17.299  1.00161.81           C  
ATOM   4540  CH2 TRP A 593      -7.251  39.323 -16.955  1.00161.80           C  
ATOM   4541  N   ILE A 594      -2.567  42.947 -17.849  1.00158.34           N  
ATOM   4542  CA  ILE A 594      -2.311  42.794 -16.421  1.00157.97           C  
ATOM   4543  C   ILE A 594      -2.163  44.180 -15.801  1.00158.14           C  
ATOM   4544  O   ILE A 594      -2.718  44.466 -14.739  1.00158.26           O  
ATOM   4545  CB  ILE A 594      -1.012  41.985 -16.180  1.00157.48           C  
ATOM   4546  CG1 ILE A 594      -1.112  40.613 -16.856  1.00157.19           C  
ATOM   4547  CG2 ILE A 594      -0.762  41.822 -14.695  1.00157.45           C  
ATOM   4548  CD1 ILE A 594      -2.257  39.753 -16.369  1.00156.62           C  
ATOM   4549  N   LYS A 595      -1.410  45.039 -16.481  1.00158.22           N  
ATOM   4550  CA  LYS A 595      -1.185  46.405 -16.023  1.00157.89           C  
ATOM   4551  C   LYS A 595      -2.502  47.176 -16.089  1.00157.61           C  
ATOM   4552  O   LYS A 595      -2.907  47.819 -15.120  1.00157.33           O  
ATOM   4553  CB  LYS A 595      -0.157  47.106 -16.918  1.00158.08           C  
ATOM   4554  CG  LYS A 595       1.209  46.433 -17.035  1.00158.54           C  
ATOM   4555  CD  LYS A 595       2.007  47.065 -18.178  1.00159.00           C  
ATOM   4556  CE  LYS A 595       3.408  46.488 -18.310  1.00159.32           C  
ATOM   4557  NZ  LYS A 595       4.301  46.918 -17.201  1.00159.31           N1+
ATOM   4558  N   ASP A 596      -3.160  47.093 -17.244  1.00157.50           N  
ATOM   4559  CA  ASP A 596      -4.422  47.785 -17.503  1.00157.24           C  
ATOM   4560  C   ASP A 596      -5.434  47.762 -16.365  1.00156.66           C  
ATOM   4561  O   ASP A 596      -6.180  48.723 -16.179  1.00157.07           O  
ATOM   4562  CB  ASP A 596      -5.093  47.232 -18.768  1.00157.79           C  
ATOM   4563  CG  ASP A 596      -4.300  47.526 -20.030  1.00158.19           C  
ATOM   4564  OD1 ASP A 596      -3.900  48.695 -20.233  1.00157.98           O  
ATOM   4565  OD2 ASP A 596      -4.087  46.585 -20.825  1.00158.55           O1-
ATOM   4566  N   GLN A 597      -5.486  46.663 -15.620  1.00155.44           N  
ATOM   4567  CA  GLN A 597      -6.422  46.577 -14.507  1.00153.72           C  
ATOM   4568  C   GLN A 597      -5.773  46.071 -13.234  1.00152.17           C  
ATOM   4569  O   GLN A 597      -6.098  44.993 -12.746  1.00151.99           O  
ATOM   4570  CB  GLN A 597      -7.623  45.698 -14.872  1.00153.84           C  
ATOM   4571  CG  GLN A 597      -7.296  44.477 -15.703  1.00154.18           C  
ATOM   4572  CD  GLN A 597      -8.534  43.678 -16.039  1.00154.72           C  
ATOM   4573  NE2 GLN A 597      -8.984  43.782 -17.285  1.00155.25           N  
ATOM   4574  OE1 GLN A 597      -9.093  42.989 -15.187  1.00155.35           O  
ATOM   4575  N   ARG A 598      -4.845  46.862 -12.707  1.00150.38           N  
ATOM   4576  CA  ARG A 598      -4.160  46.516 -11.475  1.00148.58           C  
ATOM   4577  C   ARG A 598      -5.009  47.014 -10.315  1.00146.67           C  
ATOM   4578  O   ARG A 598      -4.538  47.150  -9.188  1.00146.05           O  
ATOM   4579  CB  ARG A 598      -2.761  47.140 -11.442  1.00149.38           C  
ATOM   4580  CG  ARG A 598      -2.725  48.652 -11.532  1.00150.53           C  
ATOM   4581  CD  ARG A 598      -1.286  49.131 -11.660  1.00151.86           C  
ATOM   4582  NE  ARG A 598      -0.449  48.626 -10.572  1.00153.30           N  
ATOM   4583  CZ  ARG A 598       0.883  48.635 -10.579  1.00153.55           C  
ATOM   4584  NH1 ARG A 598       1.542  49.124 -11.622  1.00153.56           N1+
ATOM   4585  NH2 ARG A 598       1.557  48.149  -9.543  1.00153.10           N  
ATOM   4586  N   GLN A 599      -6.275  47.288 -10.614  1.00144.88           N  
ATOM   4587  CA  GLN A 599      -7.219  47.745  -9.612  1.00143.82           C  
ATOM   4588  C   GLN A 599      -8.091  46.584  -9.181  1.00142.66           C  
ATOM   4589  O   GLN A 599      -9.088  46.768  -8.484  1.00142.44           O  
ATOM   4590  CB  GLN A 599      -8.095  48.869 -10.157  1.00144.96           C  
ATOM   4591  CG  GLN A 599      -7.477  50.248  -9.995  1.00146.86           C  
ATOM   4592  CD  GLN A 599      -7.062  50.537  -8.555  1.00147.59           C  
ATOM   4593  NE2 GLN A 599      -5.819  50.976  -8.372  1.00147.39           N  
ATOM   4594  OE1 GLN A 599      -7.854  50.372  -7.623  1.00147.95           O  
ATOM   4595  N   LEU A 600      -7.708  45.386  -9.617  1.00141.16           N  
ATOM   4596  CA  LEU A 600      -8.418  44.151  -9.281  1.00139.12           C  
ATOM   4597  C   LEU A 600      -7.434  43.164  -8.657  1.00138.26           C  
ATOM   4598  O   LEU A 600      -7.810  42.352  -7.822  1.00138.49           O  
ATOM   4599  CB  LEU A 600      -9.039  43.520 -10.534  1.00137.78           C  
ATOM   4600  CG  LEU A 600     -10.199  44.242 -11.224  1.00137.27           C  
ATOM   4601  CD1 LEU A 600     -10.600  43.479 -12.464  1.00136.61           C  
ATOM   4602  CD2 LEU A 600     -11.378  44.354 -10.281  1.00137.13           C  
ATOM   4603  N   LEU A 601      -6.173  43.252  -9.064  1.00137.32           N  
ATOM   4604  CA  LEU A 601      -5.126  42.371  -8.563  1.00136.72           C  
ATOM   4605  C   LEU A 601      -4.911  42.395  -7.056  1.00136.63           C  
ATOM   4606  O   LEU A 601      -5.684  42.983  -6.307  1.00136.60           O  
ATOM   4607  CB  LEU A 601      -3.804  42.696  -9.248  1.00136.67           C  
ATOM   4608  CG  LEU A 601      -3.594  42.085 -10.632  1.00136.78           C  
ATOM   4609  CD1 LEU A 601      -2.380  42.715 -11.297  1.00137.31           C  
ATOM   4610  CD2 LEU A 601      -3.410  40.581 -10.491  1.00137.20           C  
ATOM   4611  N   VAL A 602      -3.843  41.730  -6.629  1.00136.72           N  
ATOM   4612  CA  VAL A 602      -3.480  41.650  -5.223  1.00136.94           C  
ATOM   4613  C   VAL A 602      -1.965  41.818  -5.073  1.00137.98           C  
ATOM   4614  O   VAL A 602      -1.351  42.582  -5.819  1.00138.00           O  
ATOM   4615  CB  VAL A 602      -3.918  40.306  -4.623  1.00135.90           C  
ATOM   4616  CG1 VAL A 602      -5.436  40.224  -4.580  1.00134.82           C  
ATOM   4617  CG2 VAL A 602      -3.364  39.172  -5.453  1.00135.57           C  
ATOM   4618  N   GLU A 603      -1.369  41.111  -4.119  1.00139.08           N  
ATOM   4619  CA  GLU A 603       0.071  41.188  -3.869  1.00141.05           C  
ATOM   4620  C   GLU A 603       0.907  41.225  -5.149  1.00142.29           C  
ATOM   4621  O   GLU A 603       1.220  40.180  -5.717  1.00142.65           O  
ATOM   4622  CB  GLU A 603       0.505  39.990  -3.035  1.00141.38           C  
ATOM   4623  CG  GLU A 603      -0.280  39.811  -1.758  1.00142.59           C  
ATOM   4624  CD  GLU A 603      -0.160  38.404  -1.206  1.00143.44           C  
ATOM   4625  OE1 GLU A 603      -0.701  37.468  -1.835  1.00143.35           O  
ATOM   4626  OE2 GLU A 603       0.484  38.231  -0.152  1.00144.11           O1-
ATOM   4627  N   VAL A 604       1.291  42.422  -5.586  1.00143.46           N  
ATOM   4628  CA  VAL A 604       2.077  42.569  -6.810  1.00144.62           C  
ATOM   4629  C   VAL A 604       3.577  42.272  -6.650  1.00145.79           C  
ATOM   4630  O   VAL A 604       4.248  41.957  -7.633  1.00146.39           O  
ATOM   4631  CB  VAL A 604       1.894  43.987  -7.415  1.00144.36           C  
ATOM   4632  CG1 VAL A 604       2.681  44.120  -8.718  1.00143.98           C  
ATOM   4633  CG2 VAL A 604       0.417  44.252  -7.667  1.00143.14           C  
ATOM   4634  N   GLU A 605       4.105  42.361  -5.428  1.00146.86           N  
ATOM   4635  CA  GLU A 605       5.529  42.081  -5.197  1.00148.07           C  
ATOM   4636  C   GLU A 605       5.830  40.581  -5.238  1.00148.47           C  
ATOM   4637  O   GLU A 605       6.933  40.146  -4.888  1.00147.92           O  
ATOM   4638  CB  GLU A 605       5.999  42.657  -3.848  1.00148.78           C  
ATOM   4639  CG  GLU A 605       5.339  42.053  -2.610  1.00149.65           C  
ATOM   4640  CD  GLU A 605       3.941  42.594  -2.361  1.00150.23           C  
ATOM   4641  OE1 GLU A 605       3.808  43.818  -2.156  1.00150.37           O  
ATOM   4642  OE2 GLU A 605       2.976  41.800  -2.371  1.00150.59           O1-
ATOM   4643  N   ARG A 606       4.839  39.804  -5.667  1.00149.13           N  
ATOM   4644  CA  ARG A 606       4.964  38.352  -5.770  1.00149.41           C  
ATOM   4645  C   ARG A 606       4.554  37.863  -7.157  1.00148.90           C  
ATOM   4646  O   ARG A 606       4.300  36.673  -7.355  1.00148.39           O  
ATOM   4647  CB  ARG A 606       4.093  37.658  -4.713  1.00150.05           C  
ATOM   4648  CG  ARG A 606       4.636  37.703  -3.282  1.00150.40           C  
ATOM   4649  CD  ARG A 606       3.711  36.947  -2.338  1.00150.47           C  
ATOM   4650  NE  ARG A 606       3.415  35.606  -2.842  1.00150.80           N  
ATOM   4651  CZ  ARG A 606       2.482  34.801  -2.345  1.00150.53           C  
ATOM   4652  NH1 ARG A 606       1.741  35.194  -1.317  1.00150.21           N1+
ATOM   4653  NH2 ARG A 606       2.279  33.606  -2.888  1.00150.09           N  
ATOM   4654  N   MET A 607       4.482  38.785  -8.111  1.00148.47           N  
ATOM   4655  CA  MET A 607       4.117  38.440  -9.477  1.00148.76           C  
ATOM   4656  C   MET A 607       5.343  38.481 -10.387  1.00150.01           C  
ATOM   4657  O   MET A 607       5.247  38.821 -11.566  1.00150.42           O  
ATOM   4658  CB  MET A 607       3.048  39.400 -10.000  1.00147.17           C  
ATOM   4659  CG  MET A 607       1.681  39.207  -9.373  1.00145.89           C  
ATOM   4660  SD  MET A 607       0.415  40.306 -10.065  1.00143.84           S  
ATOM   4661  CE  MET A 607      -0.139  39.346 -11.483  1.00144.78           C  
ATOM   4662  N   GLU A 608       6.492  38.118  -9.826  1.00151.22           N  
ATOM   4663  CA  GLU A 608       7.766  38.097 -10.542  1.00152.14           C  
ATOM   4664  C   GLU A 608       7.716  37.388 -11.901  1.00153.11           C  
ATOM   4665  O   GLU A 608       6.925  36.466 -12.111  1.00152.68           O  
ATOM   4666  CB  GLU A 608       8.830  37.444  -9.649  1.00151.67           C  
ATOM   4667  CG  GLU A 608       9.178  38.267  -8.412  1.00151.22           C  
ATOM   4668  CD  GLU A 608       9.761  37.439  -7.280  1.00151.04           C  
ATOM   4669  OE1 GLU A 608       8.979  36.824  -6.526  1.00150.39           O  
ATOM   4670  OE2 GLU A 608      11.003  37.399  -7.148  1.00151.03           O1-
ATOM   4671  N   CYS A 609       8.564  37.834 -12.827  1.00154.55           N  
ATOM   4672  CA  CYS A 609       8.632  37.237 -14.159  1.00155.81           C  
ATOM   4673  C   CYS A 609       9.269  35.856 -14.046  1.00156.23           C  
ATOM   4674  O   CYS A 609       9.646  35.422 -12.957  1.00155.58           O  
ATOM   4675  CB  CYS A 609       9.477  38.100 -15.113  1.00156.44           C  
ATOM   4676  SG  CYS A 609       8.749  39.668 -15.713  1.00156.22           S  
ATOM   4677  N   ALA A 610       9.402  35.173 -15.177  1.00156.96           N  
ATOM   4678  CA  ALA A 610       9.994  33.850 -15.173  1.00157.77           C  
ATOM   4679  C   ALA A 610      10.794  33.507 -16.427  1.00158.58           C  
ATOM   4680  O   ALA A 610      11.815  32.828 -16.334  1.00158.51           O  
ATOM   4681  CB  ALA A 610       8.905  32.806 -14.952  1.00157.73           C  
ATOM   4682  N   THR A 611      10.355  33.986 -17.590  1.00159.64           N  
ATOM   4683  CA  THR A 611      11.042  33.663 -18.844  1.00160.87           C  
ATOM   4684  C   THR A 611      12.394  34.324 -19.167  1.00161.71           C  
ATOM   4685  O   THR A 611      13.315  33.644 -19.626  1.00162.21           O  
ATOM   4686  CB  THR A 611      10.100  33.850 -20.056  1.00160.59           C  
ATOM   4687  CG2 THR A 611       9.044  32.757 -20.075  1.00160.34           C  
ATOM   4688  OG1 THR A 611       9.462  35.128 -19.980  1.00161.08           O  
ATOM   4689  N   PRO A 612      12.538  35.645 -18.960  1.00161.81           N  
ATOM   4690  CA  PRO A 612      13.850  36.221 -19.283  1.00161.80           C  
ATOM   4691  C   PRO A 612      14.923  35.726 -18.308  1.00162.11           C  
ATOM   4692  O   PRO A 612      14.922  36.107 -17.137  1.00161.89           O  
ATOM   4693  CB  PRO A 612      13.607  37.723 -19.162  1.00161.56           C  
ATOM   4694  CG  PRO A 612      12.157  37.860 -19.492  1.00161.64           C  
ATOM   4695  CD  PRO A 612      11.547  36.707 -18.730  1.00161.78           C  
ATOM   4696  N   SER A 613      15.839  34.884 -18.787  1.00162.64           N  
ATOM   4697  CA  SER A 613      16.902  34.349 -17.934  1.00163.08           C  
ATOM   4698  C   SER A 613      17.778  35.472 -17.393  1.00164.05           C  
ATOM   4699  O   SER A 613      18.650  35.241 -16.550  1.00164.03           O  
ATOM   4700  CB  SER A 613      17.770  33.342 -18.706  1.00162.16           C  
ATOM   4701  OG  SER A 613      18.555  33.976 -19.698  1.00160.93           O  
ATOM   4702  N   ASP A 614      17.527  36.686 -17.883  1.00165.20           N  
ATOM   4703  CA  ASP A 614      18.262  37.883 -17.475  1.00165.92           C  
ATOM   4704  C   ASP A 614      17.330  38.845 -16.728  1.00165.72           C  
ATOM   4705  O   ASP A 614      17.770  39.607 -15.862  1.00165.52           O  
ATOM   4706  CB  ASP A 614      18.860  38.591 -18.704  1.00166.65           C  
ATOM   4707  CG  ASP A 614      19.946  37.767 -19.405  1.00167.39           C  
ATOM   4708  OD1 ASP A 614      21.017  37.543 -18.801  1.00167.83           O  
ATOM   4709  OD2 ASP A 614      19.728  37.345 -20.562  1.00167.33           O1-
ATOM   4710  N   LYS A 615      16.043  38.807 -17.070  1.00165.45           N  
ATOM   4711  CA  LYS A 615      15.052  39.667 -16.427  1.00165.07           C  
ATOM   4712  C   LYS A 615      13.965  38.832 -15.742  1.00164.69           C  
ATOM   4713  O   LYS A 615      12.875  38.652 -16.279  1.00164.45           O  
ATOM   4714  CB  LYS A 615      14.417  40.615 -17.456  1.00164.78           C  
ATOM   4715  CG  LYS A 615      15.411  41.524 -18.193  1.00164.52           C  
ATOM   4716  CD  LYS A 615      16.246  42.375 -17.238  1.00164.20           C  
ATOM   4717  CE  LYS A 615      15.397  43.336 -16.424  1.00164.05           C  
ATOM   4718  NZ  LYS A 615      14.685  44.319 -17.286  1.00163.98           N1+
ATOM   4719  N   GLN A 616      14.284  38.333 -14.548  1.00164.35           N  
ATOM   4720  CA  GLN A 616      13.374  37.511 -13.751  1.00163.81           C  
ATOM   4721  C   GLN A 616      13.362  37.992 -12.304  1.00163.55           C  
ATOM   4722  O   GLN A 616      14.404  38.048 -11.654  1.00163.39           O  
ATOM   4723  CB  GLN A 616      13.828  36.050 -13.787  1.00164.04           C  
ATOM   4724  CG  GLN A 616      13.088  35.126 -12.821  1.00163.25           C  
ATOM   4725  CD  GLN A 616      13.789  33.791 -12.649  1.00162.61           C  
ATOM   4726  NE2 GLN A 616      14.156  33.477 -11.415  1.00161.88           N  
ATOM   4727  OE1 GLN A 616      14.001  33.054 -13.613  1.00162.23           O  
ATOM   4728  N   GLY A 617      12.181  38.335 -11.800  1.00163.65           N  
ATOM   4729  CA  GLY A 617      12.074  38.800 -10.427  1.00163.95           C  
ATOM   4730  C   GLY A 617      11.586  40.233 -10.321  1.00164.07           C  
ATOM   4731  O   GLY A 617      11.396  40.760  -9.225  1.00163.63           O  
ATOM   4732  N   MET A 618      11.387  40.865 -11.473  1.00164.44           N  
ATOM   4733  CA  MET A 618      10.922  42.245 -11.533  1.00164.86           C  
ATOM   4734  C   MET A 618       9.405  42.217 -11.697  1.00165.51           C  
ATOM   4735  O   MET A 618       8.875  41.450 -12.503  1.00165.40           O  
ATOM   4736  CB  MET A 618      11.578  42.955 -12.721  1.00164.41           C  
ATOM   4737  CG  MET A 618      11.442  44.472 -12.738  1.00163.48           C  
ATOM   4738  SD  MET A 618      12.331  45.192 -14.142  1.00162.20           S  
ATOM   4739  CE  MET A 618      14.025  44.929 -13.634  1.00161.79           C  
ATOM   4740  N   PRO A 619       8.681  43.052 -10.934  1.00166.43           N  
ATOM   4741  CA  PRO A 619       7.216  43.079 -11.031  1.00167.30           C  
ATOM   4742  C   PRO A 619       6.693  43.288 -12.455  1.00168.06           C  
ATOM   4743  O   PRO A 619       7.103  44.218 -13.147  1.00168.21           O  
ATOM   4744  CB  PRO A 619       6.828  44.213 -10.079  1.00166.96           C  
ATOM   4745  CG  PRO A 619       8.031  45.112 -10.108  1.00166.74           C  
ATOM   4746  CD  PRO A 619       9.168  44.129 -10.056  1.00166.55           C  
ATOM   4747  N   VAL A 620       5.788  42.409 -12.880  1.00169.01           N  
ATOM   4748  CA  VAL A 620       5.203  42.473 -14.215  1.00170.10           C  
ATOM   4749  C   VAL A 620       4.495  43.802 -14.470  1.00171.28           C  
ATOM   4750  O   VAL A 620       4.372  44.242 -15.616  1.00171.55           O  
ATOM   4751  CB  VAL A 620       4.213  41.308 -14.440  1.00169.60           C  
ATOM   4752  CG1 VAL A 620       3.531  41.449 -15.791  1.00170.01           C  
ATOM   4753  CG2 VAL A 620       4.954  39.986 -14.369  1.00169.39           C  
ATOM   4754  N   LEU A 621       4.033  44.443 -13.400  1.00172.34           N  
ATOM   4755  CA  LEU A 621       3.357  45.729 -13.528  1.00173.40           C  
ATOM   4756  C   LEU A 621       4.404  46.845 -13.601  1.00174.16           C  
ATOM   4757  O   LEU A 621       4.135  47.983 -13.214  1.00174.25           O  
ATOM   4758  CB  LEU A 621       2.420  45.969 -12.336  1.00173.29           C  
ATOM   4759  CG  LEU A 621       1.267  44.980 -12.121  1.00173.41           C  
ATOM   4760  CD1 LEU A 621       0.427  45.425 -10.934  1.00173.28           C  
ATOM   4761  CD2 LEU A 621       0.405  44.906 -13.375  1.00173.41           C  
ATOM   4762  N   SER A 622       5.591  46.502 -14.105  1.00175.00           N  
ATOM   4763  CA  SER A 622       6.705  47.444 -14.236  1.00175.49           C  
ATOM   4764  C   SER A 622       7.742  46.965 -15.261  1.00175.98           C  
ATOM   4765  O   SER A 622       8.854  46.582 -14.888  1.00175.76           O  
ATOM   4766  CB  SER A 622       7.406  47.625 -12.885  1.00175.39           C  
ATOM   4767  OG  SER A 622       6.500  48.027 -11.877  1.00175.36           O  
ATOM   4768  N   LEU A 623       7.385  46.989 -16.545  1.00176.58           N  
ATOM   4769  CA  LEU A 623       8.304  46.543 -17.594  1.00177.30           C  
ATOM   4770  C   LEU A 623       8.433  47.470 -18.800  1.00177.55           C  
ATOM   4771  O   LEU A 623       7.450  48.064 -19.253  1.00177.40           O  
ATOM   4772  CB  LEU A 623       7.902  45.155 -18.104  1.00177.46           C  
ATOM   4773  CG  LEU A 623       8.498  43.908 -17.442  1.00177.38           C  
ATOM   4774  CD1 LEU A 623      10.016  44.006 -17.442  1.00176.80           C  
ATOM   4775  CD2 LEU A 623       7.968  43.768 -16.031  1.00177.70           C  
ATOM   4776  N   ASN A 624       9.659  47.578 -19.316  1.00177.82           N  
ATOM   4777  CA  ASN A 624       9.945  48.391 -20.496  1.00177.97           C  
ATOM   4778  C   ASN A 624       9.388  47.638 -21.703  1.00177.91           C  
ATOM   4779  O   ASN A 624      10.059  46.767 -22.264  1.00177.83           O  
ATOM   4780  CB  ASN A 624      11.460  48.584 -20.675  1.00177.89           C  
ATOM   4781  CG  ASN A 624      12.075  49.472 -19.606  1.00177.75           C  
ATOM   4782  ND2 ASN A 624      12.964  48.900 -18.805  1.00177.49           N  
ATOM   4783  OD1 ASN A 624      11.757  50.658 -19.506  1.00177.62           O  
ATOM   4784  N   ILE A 625       8.159  47.971 -22.088  1.00177.78           N  
ATOM   4785  CA  ILE A 625       7.496  47.323 -23.214  1.00177.22           C  
ATOM   4786  C   ILE A 625       8.109  47.753 -24.549  1.00176.97           C  
ATOM   4787  O   ILE A 625       7.404  48.217 -25.449  1.00177.05           O  
ATOM   4788  CB  ILE A 625       5.981  47.650 -23.214  1.00176.76           C  
ATOM   4789  CG1 ILE A 625       5.428  47.599 -21.787  1.00176.43           C  
ATOM   4790  CG2 ILE A 625       5.236  46.654 -24.086  1.00176.59           C  
ATOM   4791  CD1 ILE A 625       5.557  46.250 -21.106  1.00176.15           C  
ATOM   4792  N   THR A 626       9.427  47.587 -24.670  1.00176.46           N  
ATOM   4793  CA  THR A 626      10.160  47.961 -25.880  1.00175.68           C  
ATOM   4794  C   THR A 626      10.259  46.813 -26.890  1.00175.50           C  
ATOM   4795  O   THR A 626      10.936  45.814 -26.642  1.00175.34           O  
ATOM   4796  CB  THR A 626      11.598  48.438 -25.537  1.00175.37           C  
ATOM   4797  CG2 THR A 626      11.559  49.625 -24.582  1.00174.76           C  
ATOM   4798  OG1 THR A 626      12.327  47.366 -24.927  1.00174.94           O  
ATOM   4799  N   CYS A 627       9.581  46.968 -28.026  1.00175.08           N  
ATOM   4800  CA  CYS A 627       9.590  45.960 -29.085  1.00174.65           C  
ATOM   4801  C   CYS A 627      10.154  46.537 -30.382  1.00174.31           C  
ATOM   4802  O   CYS A 627       9.391  46.613 -31.371  1.00173.81           O  
ATOM   4803  CB  CYS A 627       8.177  45.454 -29.364  1.00174.55           C  
ATOM   4804  SG  CYS A 627       7.236  44.795 -27.952  1.00174.49           S  
TER    4805      CYS A 627 
HETATM 4806  C1  NAG A 711     -18.032  44.592  52.985  1.00111.63           C  
HETATM 4807  C2  NAG A 711     -17.598  44.742  54.468  1.00113.66           C  
HETATM 4808  N2  NAG A 711     -18.581  44.095  55.328  1.00114.38           N  
HETATM 4809  C3  NAG A 711     -17.458  46.240  54.874  1.00114.77           C  
HETATM 4810  O3  NAG A 711     -16.806  46.337  56.139  1.00115.11           O  
HETATM 4811  C4  NAG A 711     -16.666  47.058  53.826  1.00114.29           C  
HETATM 4812  O4  NAG A 711     -16.737  48.448  54.130  1.00114.03           O  
HETATM 4813  C5  NAG A 711     -17.237  46.811  52.424  1.00113.84           C  
HETATM 4814  O5  NAG A 711     -17.189  45.392  52.116  1.00113.25           O  
HETATM 4815  C6  NAG A 711     -16.464  47.556  51.344  1.00112.79           C  
HETATM 4816  O6  NAG A 711     -16.807  47.110  50.037  1.00111.66           O  
HETATM 4817  C7  NAG A 711     -18.194  43.384  56.391  1.00114.42           C  
HETATM 4818  O7  NAG A 711     -17.829  42.206  56.311  1.00113.75           O  
HETATM 4819  C8  NAG A 711     -18.218  44.072  57.753  1.00112.98           C  
HETATM 4820  C1  NAG A 721     -22.850  31.097  35.179  1.00 98.08           C  
HETATM 4821  C2  NAG A 721     -21.805  30.642  34.148  1.00 99.95           C  
HETATM 4822  N2  NAG A 721     -20.524  31.236  34.450  1.00100.68           N  
HETATM 4823  C3  NAG A 721     -22.237  31.016  32.719  1.00101.29           C  
HETATM 4824  O3  NAG A 721     -21.323  30.465  31.771  1.00100.10           O  
HETATM 4825  C4  NAG A 721     -23.642  30.467  32.437  1.00102.39           C  
HETATM 4826  O4  NAG A 721     -24.107  30.993  31.198  1.00103.04           O  
HETATM 4827  C5  NAG A 721     -24.634  30.838  33.573  1.00102.26           C  
HETATM 4828  O5  NAG A 721     -24.112  30.469  34.880  1.00100.17           O  
HETATM 4829  C6  NAG A 721     -25.959  30.117  33.423  1.00102.15           C  
HETATM 4830  O6  NAG A 721     -26.621  29.997  34.676  1.00103.55           O  
HETATM 4831  C7  NAG A 721     -19.558  30.466  34.939  1.00102.26           C  
HETATM 4832  O7  NAG A 721     -19.462  30.187  36.146  1.00101.97           O  
HETATM 4833  C8  NAG A 721     -18.555  29.902  33.941  1.00102.43           C  
HETATM 4834  C1  NAG A 731      -7.202  28.861  -2.191  1.00 75.76           C  
HETATM 4835  C2  NAG A 731      -7.283  29.765  -0.952  1.00 77.24           C  
HETATM 4836  N2  NAG A 731      -7.829  31.055  -1.312  1.00 80.13           N  
HETATM 4837  C3  NAG A 731      -5.897  29.969  -0.313  1.00 77.00           C  
HETATM 4838  O3  NAG A 731      -6.048  30.677   0.903  1.00 78.79           O  
HETATM 4839  C4  NAG A 731      -5.213  28.628  -0.029  1.00 77.36           C  
HETATM 4840  O4  NAG A 731      -3.842  28.844   0.425  1.00 80.03           O  
HETATM 4841  C5  NAG A 731      -5.227  27.801  -1.336  1.00 76.20           C  
HETATM 4842  O5  NAG A 731      -6.585  27.624  -1.821  1.00 75.32           O  
HETATM 4843  C6  NAG A 731      -4.621  26.417  -1.208  1.00 76.12           C  
HETATM 4844  O6  NAG A 731      -5.160  25.515  -2.169  1.00 75.33           O  
HETATM 4845  C7  NAG A 731      -9.131  31.284  -1.178  1.00 82.44           C  
HETATM 4846  O7  NAG A 731      -9.935  30.396  -0.862  1.00 84.59           O  
HETATM 4847  C8  NAG A 731      -9.619  32.706  -1.432  1.00 82.22           C  
HETATM 4848  C1  NAG A 732      -3.571  29.204   1.763  1.00 83.72           C  
HETATM 4849  C2  NAG A 732      -2.200  28.584   2.210  1.00 84.62           C  
HETATM 4850  N2  NAG A 732      -2.367  27.188   2.577  1.00 85.63           N  
HETATM 4851  C3  NAG A 732      -1.570  29.272   3.443  1.00 85.90           C  
HETATM 4852  O3  NAG A 732      -0.236  28.825   3.601  1.00 86.24           O  
HETATM 4853  C4  NAG A 732      -1.601  30.786   3.334  1.00 87.40           C  
HETATM 4854  O4  NAG A 732      -1.088  31.365   4.537  1.00 85.97           O  
HETATM 4855  C5  NAG A 732      -3.068  31.182   3.101  1.00 87.43           C  
HETATM 4856  O5  NAG A 732      -3.523  30.648   1.824  1.00 86.29           O  
HETATM 4857  C6  NAG A 732      -3.286  32.694   3.066  1.00 87.77           C  
HETATM 4858  O6  NAG A 732      -2.938  33.258   1.801  1.00 86.36           O  
HETATM 4859  C7  NAG A 732      -3.169  26.378   1.892  1.00 86.12           C  
HETATM 4860  O7  NAG A 732      -2.836  25.852   0.825  1.00 85.92           O  
HETATM 4861  C8  NAG A 732      -4.543  26.096   2.490  1.00 84.91           C  
HETATM 4862  C1  NAG A 741     -31.554  28.426  -2.141  1.00 99.89           C  
HETATM 4863  C2  NAG A 741     -32.531  29.502  -1.594  1.00102.51           C  
HETATM 4864  N2  NAG A 741     -31.808  30.383  -0.685  1.00103.57           N  
HETATM 4865  C3  NAG A 741     -33.713  28.833  -0.837  1.00103.82           C  
HETATM 4866  O3  NAG A 741     -34.727  29.796  -0.560  1.00104.44           O  
HETATM 4867  C4  NAG A 741     -34.328  27.656  -1.628  1.00103.19           C  
HETATM 4868  O4  NAG A 741     -35.207  26.924  -0.780  1.00103.81           O  
HETATM 4869  C5  NAG A 741     -33.234  26.714  -2.168  1.00101.86           C  
HETATM 4870  O5  NAG A 741     -32.262  27.456  -2.937  1.00100.61           O  
HETATM 4871  C6  NAG A 741     -33.791  25.634  -3.072  1.00101.06           C  
HETATM 4872  O6  NAG A 741     -34.649  24.763  -2.352  1.00101.21           O  
HETATM 4873  C7  NAG A 741     -32.180  31.654  -0.517  1.00103.79           C  
HETATM 4874  O7  NAG A 741     -31.810  32.561  -1.267  1.00103.91           O  
HETATM 4875  C8  NAG A 741     -33.079  31.976   0.670  1.00102.82           C  
HETATM 4876  C1  NAG A 761      -5.049  35.252  -3.214  1.00109.39           C  
HETATM 4877  C2  NAG A 761      -4.556  34.574  -1.915  1.00110.65           C  
HETATM 4878  N2  NAG A 761      -3.837  33.350  -2.236  1.00109.34           N  
HETATM 4879  C3  NAG A 761      -5.721  34.255  -0.933  1.00112.01           C  
HETATM 4880  O3  NAG A 761      -5.171  33.928   0.338  1.00111.99           O  
HETATM 4881  C4  NAG A 761      -6.695  35.459  -0.773  1.00113.43           C  
HETATM 4882  O4  NAG A 761      -7.885  35.077  -0.023  1.00115.68           O  
HETATM 4883  C5  NAG A 761      -7.101  35.954  -2.165  1.00112.17           C  
HETATM 4884  O5  NAG A 761      -5.927  36.353  -2.906  1.00110.80           O  
HETATM 4885  C6  NAG A 761      -8.031  37.151  -2.121  1.00111.91           C  
HETATM 4886  O6  NAG A 761      -7.436  38.249  -1.440  1.00111.51           O  
HETATM 4887  C7  NAG A 761      -2.545  33.243  -1.933  1.00108.79           C  
HETATM 4888  O7  NAG A 761      -2.148  32.818  -0.845  1.00108.33           O  
HETATM 4889  C8  NAG A 761      -1.529  33.678  -2.978  1.00108.33           C  
HETATM 4890  C1  NAG A 762      -7.908  35.305   1.358  1.00117.58           C  
HETATM 4891  C2  NAG A 762      -9.338  35.730   1.787  1.00117.85           C  
HETATM 4892  N2  NAG A 762      -9.500  37.142   1.482  1.00118.09           N  
HETATM 4893  C3  NAG A 762      -9.616  35.533   3.307  1.00118.71           C  
HETATM 4894  O3  NAG A 762     -11.019  35.546   3.535  1.00119.11           O  
HETATM 4895  C4  NAG A 762      -9.031  34.222   3.856  1.00118.90           C  
HETATM 4896  O4  NAG A 762      -9.153  34.176   5.274  1.00118.89           O  
HETATM 4897  C5  NAG A 762      -7.573  34.151   3.446  1.00118.35           C  
HETATM 4898  O5  NAG A 762      -7.493  34.085   2.009  1.00118.80           O  
HETATM 4899  C6  NAG A 762      -6.865  32.935   4.006  1.00117.56           C  
HETATM 4900  O6  NAG A 762      -6.043  33.293   5.101  1.00116.62           O  
HETATM 4901  C7  NAG A 762     -10.479  37.561   0.683  1.00118.31           C  
HETATM 4902  O7  NAG A 762     -10.413  37.482  -0.543  1.00118.16           O  
HETATM 4903  C8  NAG A 762     -11.715  38.173   1.334  1.00118.18           C  
HETATM 4904  C1  PA1 A1001       3.135   3.838  24.607  1.00 69.49           C  
HETATM 4905  C2  PA1 A1001       3.327   5.345  24.857  1.00 68.65           C  
HETATM 4906  N2  PA1 A1001       4.256   5.731  23.787  1.00 69.28           N  
HETATM 4907  C3  PA1 A1001       3.796   5.620  26.312  1.00 68.94           C  
HETATM 4908  O3  PA1 A1001       3.998   7.019  26.455  1.00 67.58           O  
HETATM 4909  C4  PA1 A1001       2.632   5.106  27.177  1.00 70.23           C  
HETATM 4910  O4  PA1 A1001       2.893   5.337  28.544  1.00 69.35           O  
HETATM 4911  C5  PA1 A1001       2.514   3.581  26.983  1.00 72.35           C  
HETATM 4912  O5  PA1 A1001       2.251   3.348  25.611  1.00 69.92           O  
HETATM 4913  C6  PA1 A1001       1.420   2.930  27.807  1.00 78.78           C  
HETATM 4914  O6  PA1 A1001       1.399   1.523  27.539  1.00 87.25           O  
HETATM 4915  C1  PA1 A1002       1.919   3.115  19.109  1.00 80.45           C  
HETATM 4916  O1  PA1 A1002       1.807   1.903  18.353  1.00 82.40           O  
HETATM 4917  C2  PA1 A1002       3.219   3.924  18.856  1.00 80.80           C  
HETATM 4918  N2  PA1 A1002       3.579   4.235  17.438  1.00 84.12           N  
HETATM 4919  C3  PA1 A1002       4.377   3.069  19.402  1.00 78.06           C  
HETATM 4920  O3  PA1 A1002       5.619   3.745  19.253  1.00 78.74           O  
HETATM 4921  C4  PA1 A1002       4.285   2.636  20.874  1.00 76.42           C  
HETATM 4922  O4  PA1 A1002       5.172   1.564  21.152  1.00 76.11           O  
HETATM 4923  C5  PA1 A1002       2.891   2.144  21.198  1.00 75.74           C  
HETATM 4924  O5  PA1 A1002       1.888   2.965  20.561  1.00 78.42           O  
HETATM 4925  C6  PA1 A1002       2.694   2.179  22.715  1.00 72.87           C  
HETATM 4926  O6  PA1 A1002       2.676   3.474  23.306  1.00 69.86           O  
HETATM 4927  C1  FTT A1003       3.555   5.284  16.593  1.00 86.36           C  
HETATM 4928  C2  FTT A1003       4.071   5.072  15.157  1.00 87.21           C  
HETATM 4929  O2  FTT A1003       3.121   6.374  17.003  1.00 88.17           O  
HETATM 4930  C3  FTT A1003       4.717   6.355  14.616  1.00 89.48           C  
HETATM 4931  O3  FTT A1003       3.780   6.951  13.724  1.00 88.61           O  
HETATM 4932  C4  FTT A1003       6.073   6.258  13.904  1.00 91.01           C  
HETATM 4933  C5  FTT A1003       7.298   6.817  14.633  1.00 93.48           C  
HETATM 4934  C6  FTT A1003       8.179   7.787  13.833  1.00 95.72           C  
HETATM 4935  C7  FTT A1003       9.382   8.246  14.675  1.00 98.14           C
[truncated: 629,766 more chars]
